# Supplementary material for: Suppression of microRNA159 impacts multiple agronomic traits in rice (Oryza sativa L.)
Source: BMC Plant Biol. 2017 Nov 21;17:215. doi: 10.1186/s12870-017-1171-7 (PMC5699021; doi:10.1186/s12870-017-1171-7)
Supplement: Supplementary file 4 — Down-regulated genes in STTM159 detected by RNA-seq. (XLSX 402 kb) [file 12870_2017_1171_MOESM4_ESM.xlsx]

## Sheet: Sheet1
Additional file 4. Down-regulated genes in STTM159 detected by RNA-seq.
GeneID	geneLength	WT	STTM159	WT/STTM159	Description
LOC_Os01g01010	2846.82	8.23	4.73	1.73996	cDNA|TBC domain containing protein, expressed
LOC_Os01g01170	2334	2.01	1.22	1.64754	cDNA|expressed protein
LOC_Os01g01190	1869	11.095	4.895	2.2666	cDNA|phosphoesterase family protein, putative, expressed
LOC_Os01g01312	4165	8.755	5.6	1.56339	cDNA|retrotransposon protein, putative, Ty1-copia subclass, expressed
LOC_Os01g01484	2078.92	17.405	11.065	1.57298	cDNA|light-mediated development protein DET1, putative, expressed
LOC_Os01g01510	2425	21.56	12.325	1.74929	cDNA|sas10/Utp3 family protein, expressed
LOC_Os01g01560	2240	1.865	0.89	2.09551	cDNA|transposon protein, putative, unclassified, expressed
LOC_Os01g01570	1950	11.805	6.98	1.69126	cDNA|kinesin heavy chain, putative, expressed
LOC_Os01g01620	1609	19.37	12.54	1.54466	cDNA|kinase, pfkB family, putative, expressed
LOC_Os01g01650	1313	13.56	6.31	2.14897	cDNA|isoflavone reductase homolog IRL, putative, expressed
LOC_Os01g01660	1207	192.755	100.61	1.91586	cDNA|isoflavone reductase, putative, expressed
LOC_Os01g01689	8927.82	4.525	2.065	2.19128	cDNA|phosphatidylinositol 3- and 4-kinase family protein, expressed
LOC_Os01g01740	2068	5.795	3.405	1.70191	cDNA|protein kinase domain containing protein, expressed
LOC_Os01g01830	3274	12.42	7.75	1.60258	cDNA|OsPOP1 - Putative Prolyl Oligopeptidase homologue, expressed
LOC_Os01g01890	2374	3.185	1.94	1.64175	cDNA|expressed protein
LOC_Os01g01960	4570	45.125	26.435	1.70702	cDNA|transcriptional repressor, putative, expressed
LOC_Os01g02010	1408	81	35.92	2.25501	cDNA|expressed protein
LOC_Os01g02050	3492	4.535	2.02	2.24505	cDNA|phosphoenolpyruvate carboxylase, putative, expressed
LOC_Os01g02290	2101	2.17	1.425	1.52281	cDNA|Ser/Thr receptor-like kinase, putative, expressed
LOC_Os01g02310	1884	1.525	0.91	1.67582	cDNA|expressed protein
LOC_Os01g02320	2816	2.66	1.595	1.66771	cDNA|protein kinase domain containing protein, expressed
LOC_Os01g02420	1743	1.515	0.71	2.1338	cDNA|protein kinase domain containing protein, expressed
LOC_Os01g02750	1390	1.31	0.84	1.55952	cDNA|protein kinase domain containing protein, expressed
LOC_Os01g02770	1992	1.375	0.745	1.84564	cDNA|resistance-related receptor-like kinase, putative, expressed
LOC_Os01g02850	174	3.02	1.695	1.78171	cDNA|expressed protein
LOC_Os01g02860	3042	2.125	0.51	4.16667	cDNA|expressed protein
LOC_Os01g02870	1503	1.165	0.77	1.51299	cDNA|auxin-induced protein 5NG4, putative, expressed
LOC_Os01g02884	2847	16.88	10.475	1.61146	cDNA|ATP-dependent RNA helicase DHX36, putative, expressed
LOC_Os01g02890	2918	4.175	1.215	3.43621	cDNA|phosphatidylserine synthase, putative, expressed
LOC_Os01g03020	3023.91	5.295	2.2	2.40682	cDNA|tRNA synthetase class I, putative, expressed
LOC_Os01g03130	1117	1.885	0.865	2.17919	cDNA|expressed protein
LOC_Os01g03144	3584	15.46	9.62	1.60707	cDNA|white-brown complex homolog protein 7, putative, expressed
LOC_Os01g03520	3960	24.4	15.6	1.5641	cDNA|ubiquitin conjugating enzyme protein, putative, expressed
LOC_Os01g03570	2278	12.06	6.92	1.74277	cDNA|transcription factor X1, putative, expressed
LOC_Os01g03660	1687.05	2.64	1.47	1.79592	cDNA|MYB family transcription factor, putative, expressed
LOC_Os01g03690	3298	3.37	1.35	2.4963	cDNA|TKL_IRAK_DUF26-lg.1 - DUF26 kinases have homology to DUF26 containing loci, expressed
LOC_Os01g03740	3175	2.255	1.29	1.74806	cDNA|nuclease PA3, putative, expressed
LOC_Os01g03750	895	11.685	5.55	2.10541	cDNA|expressed protein
LOC_Os01g03940	1140	33.695	18.655	1.80622	cDNA|expressed protein
LOC_Os01g04130	447	2.475	1.135	2.18062	cDNA|peptidyl-tRNA hydrolase, mitochondrial precursor protein, putative, expressed
LOC_Os01g04200	2281.02	26.04	15.59	1.6703	cDNA|metallo-beta-lactamase family protein, putative, expressed
LOC_Os01g04260	1289	32.585	18.85	1.72865	cDNA|fatty acid hydroxylase, putative, expressed
LOC_Os01g04300	2003	2.7	1.14	2.36842	cDNA|glycosyl hydrolase family 10 protein, putative, expressed
LOC_Os01g04330	911	11.57	4.48	2.58259	cDNA|OsCML16 - Calmodulin-related calcium sensor protein, expressed
LOC_Os01g04590	1481	4.545	3.04	1.49507	cDNA|expressed protein
LOC_Os01g04600	1299.4	2.995	1.545	1.93851	cDNA|expressed protein
LOC_Os01g04670	799	5.025	2.945	1.70628	cDNA|expressed protein
LOC_Os01g04720	3239.58	5.325	3.51	1.51709	cDNA|leucine-rich repeat protein-related, putative, expressed
LOC_Os01g04860	1772	5.835	2.98	1.95805	cDNA|DUF647 domain containing protein, putative, expressed
LOC_Os01g04870	2109	3.95	2.64	1.49621	cDNA|WD domain, G-beta repeat domain containing protein, expressed
LOC_Os01g05060	1178	44.25	24.515	1.80502	cDNA|mitochondrial glycoprotein, putative, expressed
LOC_Os01g05470	2567	36.23	20.72	1.74855	cDNA|transcription factor X1, putative, expressed
LOC_Os01g05480	1929.66	3.41	1.51	2.25828	cDNA|expressed protein
LOC_Os01g05500	6614.36	37.41	21.68	1.72555	cDNA|zinc finger protein, putative, expressed
LOC_Os01g05510	1890.42	6.1	4.03	1.51365	cDNA|expressed protein
LOC_Os01g05530	2597	16.275	9.995	1.62831	cDNA|expressed protein
LOC_Os01g05660	2913	2.175	1.265	1.71937	cDNA|expressed protein
LOC_Os01g05680	642	8.09	5.32	1.52068	cDNA|geranylgeranyl transferase type-1 subunit beta, putative, expressed
LOC_Os01g05800	2441.6	30.155	19.775	1.52491	cDNA|inner membrane protein, putative, expressed
LOC_Os01g05840	1420.32	123.735	75.845	1.63142	cDNA|oxidoreductase, short chain dehydrogenase/reductase family domain containing family, expressed
LOC_Os01g05870	4485	0.975	0.58	1.68103	cDNA|receptor kinase, putative, expressed
LOC_Os01g06000	3226	1.205	0.805	1.49689	cDNA|PPR repeat containing protein, expressed
LOC_Os01g06050	1630	3.94	1.965	2.00509	cDNA|expressed protein
LOC_Os01g06270	1880.2	18.11	9.75	1.85744	cDNA|expressed protein
LOC_Os01g06580	1182	33.2	13.165	2.52184	cDNA|fasciclin domain containing protein, expressed
LOC_Os01g06920	3382	2.69	1.765	1.52408	cDNA|resistance protein SlVe1 precursor, putative, expressed
LOC_Os01g07090	1399	14.215	7.725	1.84013	cDNA|5-azacytidine resistance protein azr1, putative, expressed
LOC_Os01g07130	1710	4.115	2.315	1.77754	cDNA|expressed protein
LOC_Os01g07140	2764	14.91	6.655	2.24042	cDNA|kelch repeat-containing protein, putative, expressed
LOC_Os01g07170	1659	8.12	2.875	2.82435	cDNA|HORMA domain containing protein, putative, expressed
LOC_Os01g07260	2166	6.405	4.145	1.54524	cDNA|expressed protein
LOC_Os01g07280	2952	0.805	0.51	1.57843	cDNA|disease resistance protein, putative, expressed
LOC_Os01g07320	615	1.195	0.57	2.09649	cDNA|expressed protein
LOC_Os01g07360	1946.16	15.36	6.36	2.41509	cDNA|KIP1, putative, expressed
LOC_Os01g07370	2267	53.835	35.775	1.50482	cDNA|KIP1, putative, expressed
LOC_Os01g07410	2184	10.99	5.87	1.87223	cDNA|growth regulator related protein, putative, expressed
LOC_Os01g07490	5812	18.075	11.095	1.62911	cDNA|RST1, putative, expressed
LOC_Os01g07630	2514	19.83	12.995	1.52597	cDNA|BRASSINOSTEROID INSENSITIVE 1-associated receptor kinase 1 precursor, putative, expressed
LOC_Os01g07720	1692.69	14.13	9.205	1.53504	cDNA|dolichyl-P-Man Man-PP-dolichyl mannosyltransferase, putative, expressed
LOC_Os01g07900	716	2.99	0.69	4.33333	cDNA|expressed protein
LOC_Os01g07910	1421	31.095	19.665	1.58124	cDNA|NADH-cytochrome b5 reductase, putative, expressed
LOC_Os01g07920	1190	6.255	3.485	1.79484	cDNA|prolyl 4-hydroxylase, putative, expressed
LOC_Os01g07930	1212	27.14	17.025	1.59413	cDNA|zinc finger C-x8-C-x5-C-x3-H type family protein, expressed
LOC_Os01g07940	2543	2.36	1.545	1.52751	cDNA|AGC_PVPK_like_kin82y.3 - ACG kinases include homologs to PKA, PKG and PKC, expressed
LOC_Os01g07980	846	1.705	0.715	2.38462	cDNA|ankyrin, putative, expressed
LOC_Os01g08000	1322	6.155	3.41	1.80499	cDNA|fibronectin type 3 and ankyrin repeat domains 1 protein, putative, expressed
LOC_Os01g08150	2809	3.57	1.755	2.03419	cDNA|expressed protein
LOC_Os01g08220	1181	2.47	1.55	1.59355	cDNA|gibberellin 3-beta-dioxygenase 2-2, putative, expressed
LOC_Os01g08300	162	3.3	1.875	1.76	cDNA|expressed protein
LOC_Os01g08370	1714	1.595	0.89	1.79213	cDNA|symbiosis-related disease resistance protein, putative, expressed
LOC_Os01g08420	3391	10.24	5.79	1.76857	cDNA|EMB2410, putative, expressed
LOC_Os01g08510	2717	9.135	2.84	3.21655	cDNA|MAR-binding filament-like protein 1, putative, expressed
LOC_Os01g08540	4059	3.3	2.04	1.61765	cDNA|DNA mismatch repair protein MSH6-2, putative, expressed
LOC_Os01g08550	1968	4.26	2.515	1.69384	cDNA|aminoacyl-tRNA synthetase, putative, expressed
LOC_Os01g08680	2043	5.2	3.055	1.70213	cDNA|myb/SANT domain protein, putative, expressed
LOC_Os01g08750	7324.44	14.325	9.135	1.56814	cDNA|expressed protein
LOC_Os01g08820	2030	1.695	0.61	2.77869	cDNA|PHD-finger domain containing protein, putative, expressed
LOC_Os01g08870	288	17.65	10.965	1.60967	cDNA|expressed protein
LOC_Os01g08880	669	3.29	1.985	1.65743	cDNA|expressed protein
LOC_Os01g08890	2771	11.72	4.69	2.49893	cDNA|expressed protein
LOC_Os01g09220	1834	25.805	2.84	9.08627	cDNA|transposon protein, putative, CACTA, En/Spm sub-class, expressed
LOC_Os01g09305	774	7.59	4.43	1.71332	cDNA|EMB1895, putative, expressed
LOC_Os01g09310	3253	2.74	1.775	1.54366	cDNA|EMB1895, putative, expressed
LOC_Os01g09370	1455	11.01	4.645	2.37029	cDNA|ankyrin repeat domain-containing protein 28, putative, expressed
LOC_Os01g09384	3020	3.035	1.05	2.89048	cDNA|ankyrin repeat domain containing protein, putative, expressed
LOC_Os01g09410	1580	5.91	2.455	2.40733	cDNA|expressed protein
LOC_Os01g09550	2512.41	8.285	4.535	1.8269	cDNA|no apical meristem protein, putative, expressed
LOC_Os01g09560	2012	102.485	63.505	1.61381	cDNA|mitochondrial-processing peptidase subunit alpha, mitochondrial precursor, putative, expressed
LOC_Os01g09580	1376	9.105	3.76	2.42154	cDNA|CAMK_CAMK_like_Aur_like.1 - CAMK includes calcium/calmodulin depedent protein kinases, expressed
LOC_Os01g09665	1275	2.69	1.39	1.93525	cDNA|expressed protein
LOC_Os01g09750	2338	4.665	1.96	2.3801	cDNA|RNA methyltransferase protein, putative, expressed
LOC_Os01g09760	3314	8.39	4.685	1.79082	cDNA|DIRP family protein, putative, expressed
LOC_Os01g09790	1843	2.045	1.195	1.7113	cDNA|IQ calmodulin-binding motif domain containing protein, expressed
LOC_Os01g09860	4360	16.555	10.85	1.52581	cDNA|retrotransposon protein, putative, unclassified, expressed
LOC_Os01g09870	519	3.545	2.22	1.59685	cDNA|expressed protein
LOC_Os01g09880	1448	57.335	26.755	2.14296	cDNA|harpin-induced protein 1 domain containing protein, expressed
LOC_Os01g10130	1709	1.88	0.615	3.05691	cDNA|RNA-dependent RNA polymerase, putative, expressed
LOC_Os01g10140	2135	7.925	4.875	1.62564	cDNA|RNA-dependent RNA polymerase, putative, expressed
LOC_Os01g10280	2233.11	12.76	7.81	1.6338	cDNA|phosphoribosylaminoimidazole carboxylase, chloroplast precursor, putative, expressed
LOC_Os01g10300	1120	1.705	0.995	1.71357	cDNA|expressed protein
LOC_Os01g10320	2158	2.21	0.9	2.45556	cDNA|class III HD-Zip protein 8, putative, expressed
LOC_Os01g10340	1171	18.275	11.73	1.55797	cDNA|expressed protein
LOC_Os01g10430	2477.95	19.95	12.73	1.56716	cDNA|protein kinase family protein, putative, expressed
LOC_Os01g10460	768	3.53	1.66	2.12651	cDNA|expressed protein
LOC_Os01g10480	765	3.24	1.28	2.53125	cDNA|plastocyanin-like domain containing protein, putative, expressed
LOC_Os01g10600	1110	2.245	1.405	1.59786	cDNA|aquaporin protein, putative, expressed
LOC_Os01g10690	2229	7.35	4.665	1.57556	cDNA|POLD3 - Putative DNA polymerase delta complex subunit, expressed
LOC_Os01g10790	1691	6.925	4.27	1.62178	cDNA|WD domain, G-beta repeat domain containing protein, expressed
LOC_Os01g10800	3308	2.345	1.385	1.69314	cDNA|pentatricopeptide, putative, expressed
LOC_Os01g11040	4673	16.42	7.92	2.07323	cDNA|SCAR-like protein 2, putative, expressed
LOC_Os01g11260	1784	4.13	2.59	1.59459	cDNA|phospho-N-acetylmuramoyl-pentapeptide-transferase, putative, expressed
LOC_Os01g11370	2611	13.325	7.275	1.83162	cDNA|ATP-dependent RNA helicase, putative, expressed
LOC_Os01g11400	244	2.45	0.675	3.62963	cDNA|hypothetical protein
LOC_Os01g11460	1465	1.97	0.69	2.85507	cDNA|zinc finger, C3HC4 type domain containing protein, expressed
LOC_Os01g11520	1242	0.765	0.505	1.51485	cDNA|RING-H2 finger protein, putative, expressed
LOC_Os01g11710	1858	7.435	4.8	1.54896	cDNA|GDSL-like lipase/acylhydrolase, putative, expressed
LOC_Os01g11900	6474	41.57	13.755	3.02217	cDNA|hhH-GPD superfamily base excision DNA repair protein, expressed
LOC_Os01g11940	1240	50.975	30.2	1.68791	cDNA|osFTL1 FT-Like1 homologous to Flowering Locus T gene; contains Pfam profile PF01161: Phosphatidylethanolamine-binding protein, expressed
LOC_Os01g11952	3659	7.285	3.985	1.82811	cDNA|histone-lysine N-methyltransferase ATX5, putative, expressed
LOC_Os01g12000	1229	11.89	7.25	1.64	cDNA|expressed protein
LOC_Os01g12020	1969	3.665	0.77	4.75974	cDNA|LTPL18 - Protease inhibitor/seed storage/LTP family protein precursor, expressed
LOC_Os01g12030	1923	10.34	1.375	7.52	cDNA|endoglucanase precursor, putative, expressed
LOC_Os01g12190	734	2.385	1.41	1.69149	cDNA|expressed protein
LOC_Os01g12210	1925	7.04	2.695	2.61224	cDNA|aluminum-activated malate transporter, putative, expressed
LOC_Os01g12220	801	2.96	1.345	2.20074	cDNA|uncharacterized protein family UPF0016 domain containing protein, expressed
LOC_Os01g12400	2692	1.585	0.8	1.98125	cDNA|S-locus lectin protein kinase family protein, putative, expressed
LOC_Os01g12460	981	2.245	0.94	2.3883	cDNA|expressed protein
LOC_Os01g12520	969	9.565	4.855	1.97013	cDNA|mitochondrial carrier protein, putative, expressed
LOC_Os01g12550	2023	11.98	7.52	1.59309	cDNA|expressed protein
LOC_Os01g12660	2967	7.49	3.67	2.04087	cDNA|AAA-type ATPase family protein, putative, expressed
LOC_Os01g12720	2306	21.34	12.13	1.75927	cDNA|protein kinase domain containing protein, expressed
LOC_Os01g12840	3118	3.03	1.71	1.77193	cDNA|expressed protein
LOC_Os01g12860	3786	5.765	1.295	4.45174	cDNA|MYB family transcription factor, putative, expressed
LOC_Os01g12920	725	2.82	1.755	1.60684	cDNA|thioesterase family protein, putative, expressed
LOC_Os01g13070	1329	1.36	0.835	1.62874	cDNA|expressed protein
LOC_Os01g13100	1936.81	21.125	12.965	1.62939	cDNA|KH domain containing protein, putative, expressed
LOC_Os01g13120	1217	2.51	1.15	2.18261	cDNA|aquaporin protein, putative, expressed
LOC_Os01g13150	3469	11.04	6.545	1.68678	cDNA|metallo-beta-lactamase family protein, putative, expressed
LOC_Os01g13260	2104	4.47	1.9	2.35263	cDNA|cyclin-A1, putative, expressed
LOC_Os01g13285	410	8.65	3.38	2.55917	cDNA|expressed protein
LOC_Os01g13404	1851.08	8.28	5.415	1.52909	cDNA|ATP binding protein, putative, expressed
LOC_Os01g13520	2675.1	34.44	16.72	2.05981	cDNA|auxin response factor 1, putative, expressed
LOC_Os01g13720	630.1	8.225	4.995	1.64665	cDNA|expressed protein
LOC_Os01g14020	1075	10.995	6.16	1.7849	cDNA|expressed protein
LOC_Os01g14040	965	14.28	9.405	1.51834	cDNA|D-tyrosyl-tRNA, putative, expressed
LOC_Os01g14050	2559	13.065	7.555	1.72932	cDNA|C2 domain containing protein, putative, expressed
LOC_Os01g14090	1848	4.335	1.11	3.90541	cDNA|kinesin motor domain containing protein, putative, expressed
LOC_Os01g14370	4464.59	14.92	7.8	1.91282	cDNA|histone acetyltransferase HAC5, putative, expressed
LOC_Os01g14410	958	138.18	59.89	2.30723	cDNA|early light-induced protein, chloroplast precursor, putative, expressed
LOC_Os01g14440	2114	11.985	6.75	1.77556	cDNA|WRKY1, expressed
LOC_Os01g14550	1042	2.215	1.1	2.01364	cDNA|pathogen-related protein, putative, expressed
LOC_Os01g14580	2344	14.985	9.09	1.64851	cDNA|dehydrogenase, putative, expressed
LOC_Os01g14670	1106	170.02	89.725	1.8949	cDNA|Cupin domain containing protein, expressed
LOC_Os01g14770	7136	4.055	2.685	1.51024	cDNA|retrotransposon protein, putative, unclassified, expressed
LOC_Os01g14810	2435	12.005	6.78	1.77065	cDNA|5-nucleotidase domain-containing protein, putative, expressed
LOC_Os01g14850	1009	32.32	20.51	1.57582	cDNA|MFS18 protein precursor, putative, expressed
LOC_Os01g15300	3503	6.21	2.925	2.12308	cDNA|zinc finger helicase family protein, putative, expressed
LOC_Os01g15320	736	18.15	8.165	2.2229	cDNA|RALFL9 - Rapid ALkalinization Factor RALF family protein precursor, expressed
LOC_Os01g15350	2323	16.81	11.175	1.50425	cDNA|zinc finger C-x8-C-x5-C-x3-H type family protein, expressed
LOC_Os01g15399	2620	1.935	1.1	1.75909	cDNA|expressed protein
LOC_Os01g15480	4784	4.02	1.4	2.87143	cDNA|EMB3013, putative, expressed
LOC_Os01g15660	1919.49	8.54	4.365	1.95647	cDNA|NAD dependent epimerase/dehydratase family protein, putative, expressed
LOC_Os01g15790	1767.67	12.77	8.075	1.58142	cDNA|expressed protein
LOC_Os01g15830	1501	7.475	3.815	1.95937	cDNA|peroxidase precursor, putative, expressed
LOC_Os01g15970	919	20.195	11.95	1.68996	cDNA|expressed protein
LOC_Os01g16030	893	36.77	15.21	2.41749	cDNA|ADP-ribosylation factor, putative, expressed
LOC_Os01g16060	3105	0.98	0.5	1.96	cDNA|expressed protein
LOC_Os01g16070	366	4.355	1.845	2.36043	cDNA|expressed protein
LOC_Os01g16100	1489	6.97	3.825	1.82222	cDNA|translin, putative, expressed
LOC_Os01g16124	2932	6.64	3.455	1.92185	cDNA|retrotransposon protein, putative, unclassified, expressed
LOC_Os01g16130	2027	5.41	2.46	2.19919	cDNA|retrotransposon protein, putative, unclassified, expressed
LOC_Os01g16450	1679	19.375	12.785	1.51545	cDNA|peroxidase precursor, putative, expressed
LOC_Os01g16540	1772	54.945	33.71	1.62993	cDNA|NEDD8-activating enzyme E1 catalytic subunit, putative, expressed
LOC_Os01g16650	888	11.29	6.69	1.68759	cDNA|ubiquitin-conjugating enzyme, putative, expressed
LOC_Os01g16940	1232	26.025	16.77	1.55188	cDNA|MazG nucleotide pyrophosphohydrolase domain containing protein, expressed
LOC_Os01g16970	2219.79	51.94	32.92	1.57776	cDNA|glucosidase II beta subunit-like domain containing protein, expressed
LOC_Os01g17000	2256	2.355	1.37	1.71898	cDNA|expressed protein
LOC_Os01g17150	715	37.57	22.66	1.65799	cDNA|plastid-specific 50S ribosomal protein 5, chloroplast precursor, putative, expressed
LOC_Os01g17180	1524	52.915	35.18	1.50412	cDNA|proteasome subunit, putative, expressed
LOC_Os01g17214	1791	5.74	3.31	1.73414	cDNA|major facilitator superfamily antiporter, putative, expressed
LOC_Os01g17320	2265	7.335	4.56	1.60855	cDNA|PPR repeat domain containing protein, putative, expressed
LOC_Os01g17470	1082	3.05	1.97	1.54822	cDNA|plastocyanin-like domain containing protein, putative, expressed
LOC_Os01g17990	1173	1.175	0.615	1.91057	cDNA|expressed protein
LOC_Os01g18050	2913	84.64	45.665	1.8535	cDNA|tubulin/FtsZ domain containing protein, putative, expressed
LOC_Os01g18060	3087	2.725	1.35	2.01852	cDNA|sugar transporter superfamily, putative, expressed
LOC_Os01g18240	2235	4.58	2.845	1.60984	cDNA|MYB family transcription factor, putative, expressed
LOC_Os01g18360	992	1.19	0.78	1.52564	cDNA|OsIAA4 - Auxin-responsive Aux/IAA gene family member, expressed
LOC_Os01g18390	873	4.53	2.29	1.97817	cDNA|OsRCI2-1 - Putative low temperature and salt responsive protein, expressed
LOC_Os01g18440	921	1.885	0.945	1.99471	cDNA|OsMADS89 - MADS-box family gene with M-gamma type-box, expressed
LOC_Os01g18840	1027	3.22	1.75	1.84	cDNA|IF, putative, expressed
LOC_Os01g18860	1570	1.205	0.53	2.27358	cDNA|S-adenosylmethionine synthetase, putative, expressed
LOC_Os01g19170	1666	7.175	4.79	1.49791	cDNA|polygalacturonase, putative, expressed
LOC_Os01g19370	768	3.79	1.835	2.0654	cDNA|retrotransposon protein, putative, unclassified, expressed
LOC_Os01g19450	2503	138.335	78.04	1.77262	cDNA|ATP-citrate synthase subunit 1, putative, expressed
LOC_Os01g19460	3396	1.295	0.515	2.51456	cDNA|retrotransposon protein, putative, unclassified, expressed
LOC_Os01g19470	4013	22.695	13.84	1.63981	cDNA|nodal modulator 1 precursor, putative, expressed
LOC_Os01g19480	2790	14.53	8.795	1.65208	cDNA|kelch motif family protein, putative, expressed
LOC_Os01g19760	3752	9.565	6.035	1.58492	cDNA|expressed protein
LOC_Os01g19850	2391	3.36	1.575	2.13333	cDNA|amino acid permease family protein, putative, expressed
LOC_Os01g19870	3204	10.43	6.145	1.69731	cDNA|hydrolase, acting on carbon-nitrogen, putative, expressed
LOC_Os01g20110	1810	15.77	8.17	1.93023	cDNA|expressed protein
LOC_Os01g20860	2976	13.655	8.45	1.61598	cDNA|phospholipase D. Active site motif family protein, expressed
LOC_Os01g20880	2968	2.59	1.335	1.94007	cDNA|OsWAK3 - OsWAK receptor-like cytoplasmic kinase OsWAK-RLCK, expressed
LOC_Os01g20890	2396	17.55	8.915	1.96859	cDNA|expressed protein
LOC_Os01g20900	2849.2	5.93	3.435	1.72635	cDNA|OsWAK4 - OsWAK receptor-like cytoplasmic kinase OsWAK-RLCK, expressed
LOC_Os01g21034	1456.24	13.13	6.575	1.99696	cDNA|pectinesterase, putative, expressed
LOC_Os01g21170	1267	2.74	0.875	3.13143	cDNA|expressed protein
LOC_Os01g21420	1383	8.635	4.33	1.99423	cDNA|pre-mRNA-splicing factor SF2, putative, expressed
LOC_Os01g21820	3496	15.225	7.01	2.1719	cDNA|preprotein translocase subunit secA, chloroplast precursor, putative, expressed
LOC_Os01g21990	2095	2.155	1.385	1.55596	cDNA|CRS2-associated factor 2, chloroplast precursor, putative, expressed
LOC_Os01g22070	2652	2.535	1.59	1.59434	cDNA|transposon protein, putative, Mutator sub-class, expressed
LOC_Os01g22390	5495	3.145	1.63	1.92945	cDNA|WD domain containing protein, putative, expressed
LOC_Os01g22440	459	2.195	1.445	1.51903	cDNA|expressed protein
LOC_Os01g22640	1926	5.375	1.93	2.78497	cDNA|GDSL-like lipase/acylhydrolase, putative, expressed
LOC_Os01g22780	1578	3.33	1.12	2.97321	cDNA|GDSL-like lipase/acylhydrolase, putative, expressed
LOC_Os01g22930	435	1.505	0.965	1.55959	cDNA|expressed protein
LOC_Os01g23239	303	2.65	1.755	1.50997	cDNA|retrotransposon protein, putative, Ty3-gypsy subclass, expressed
LOC_Os01g23380	2888	1.555	0.965	1.6114	cDNA|stripe rust resistance protein Yr10, putative, expressed
LOC_Os01g23590	3347.64	16.71	9.18	1.82026	cDNA|suppressor of Mek, putative, expressed
LOC_Os01g23680	1475.84	20.415	12.4	1.64637	cDNA|rossmann fold nucleotide-binding protein involved in DNA uptake, putative, expressed
LOC_Os01g23705	570	2.245	1.22	1.84016	cDNA|expressed protein
LOC_Os01g23990	566	3.925	1.855	2.1159	cDNA|expressed protein
LOC_Os01g24060	2229	9.775	6.095	1.60377	cDNA|importin subunit alpha, putative, expressed
LOC_Os01g24340	1431	1.36	0.805	1.68944	cDNA|expressed protein
LOC_Os01g24460	1424	44.52	26.88	1.65625	cDNA|histone-like transcription factor and archaeal histone, putative, expressed
LOC_Os01g24490	2105	5.715	3.8	1.50395	cDNA|expressed protein
LOC_Os01g24680	2821.16	56.285	36.03	1.56217	cDNA|3-hydroxyacyl-CoA dehydrogenase, putative, expressed
LOC_Os01g24920	1408	1.585	0.68	2.33088	cDNA|poly synthetase 2-B, putative, expressed
LOC_Os01g24940	2326	2.605	1.365	1.90842	cDNA|poly synthetase 2-A, putative, expressed
LOC_Os01g25170	477	2.83	1.06	2.66981	cDNA|expressed protein
LOC_Os01g25189	1346.51	4.12	2.195	1.87699	cDNA|delta14-sterol reductase, putative, expressed
LOC_Os01g25240	1179	7.36	4.7	1.56596	cDNA|expressed protein
LOC_Os01g25330	3856	14.145	8.765	1.6138	cDNA|SAC9, putative, expressed
LOC_Os01g25450	16311	13.04	3.79	3.44063	cDNA|AIG1 family protein, expressed
LOC_Os01g25500	574	7.645	4.535	1.68578	cDNA|sterol carrier protein-2, putative, expressed
LOC_Os01g25530	4266	8.88	4.97	1.78672	cDNA|pentatricopeptide repeat protein PPR986-12, putative, expressed
LOC_Os01g25600	1812.01	4.22	2.015	2.09429	cDNA|tetratricopeptide repeat domain containing protein, expressed
LOC_Os01g25720	5356.66	4.625	1.72	2.68895	cDNA|disease resistance protein RGA4, putative, expressed
LOC_Os01g26000	2264	2.655	1.255	2.11554	cDNA|expressed protein
LOC_Os01g26039	2544	9.69	4.485	2.16054	cDNA|expressed protein
LOC_Os01g26160	4237.01	22.245	14.16	1.57097	cDNA|exportin 1, putative, expressed
LOC_Os01g26320	1095	17.9	3.53	5.07082	cDNA|ZmEBE-1 protein, putative, expressed
LOC_Os01g26370	2281.5	3.595	1.995	1.80201	cDNA|expressed protein
LOC_Os01g26390	2602	2.56	1.645	1.55623	cDNA|TKL_IRAK_DUF26-lh.1 - DUF26 kinases have homology to DUF26 containing loci, expressed
LOC_Os01g27040	3750	56.685	26.255	2.15902	cDNA|chromatin-remodeling complex ATPase chain, putative, expressed
LOC_Os01g27150	3215	89.425	59.26	1.50903	cDNA|cullin, putative, expressed
LOC_Os01g27160	2880	4.895	2.29	2.13755	cDNA|cullin, putative, expressed
LOC_Os01g27360	1012	16.175	6.995	2.31237	cDNA|glutathione S-transferase, putative, expressed
LOC_Os01g28030	1393	6.985	1.55	4.50645	cDNA|peroxidase precursor, putative, expressed
LOC_Os01g28300	1757	3.95	1.98	1.99495	cDNA|OsFBX7 - F-box domain containing protein, expressed
LOC_Os01g28680	2497.33	51.875	18.73	2.76962	cDNA|WD domain, G-beta repeat domain containing protein, expressed
LOC_Os01g28790	933	24.94	4.12	6.0534	cDNA|PRAS-rich protein, putative, expressed
LOC_Os01g28810	1116	65.86	16.02	4.11111	cDNA|expressed protein
LOC_Os01g28840	2337	2.16	0.625	3.456	cDNA|C4-dicarboxylate transporter/malic acid transport protein, expressed
LOC_Os01g28989	1648.36	23.53	15.535	1.51464	cDNA|expressed protein
LOC_Os01g29220	776	2.87	1.77	1.62147	cDNA|expressed protein
LOC_Os01g29230	5558	12.845	6.04	2.12666	cDNA|expressed protein
LOC_Os01g29610	765	8.465	4.17	2.02998	cDNA|expressed protein
LOC_Os01g29820	2682	5.295	2.4	2.20625	cDNA|expressed protein
LOC_Os01g31360	2092.64	84.83	39.16	2.16624	cDNA|expressed protein
LOC_Os01g31370	2038	2.98	1.325	2.24906	cDNA|glycosyltransferase, putative, expressed
LOC_Os01g31470	2300	13	8.31	1.56438	cDNA|mov34/MPN/PAD-1 family protein, expressed
LOC_Os01g31570	321	4.225	2.29	1.84498	cDNA|expressed protein
LOC_Os01g31800	749	5.785	2.86	2.02273	cDNA|Core histone H2A/H2B/H3/H4 domain containing protein, putative, expressed
LOC_Os01g31810	1153	16.28	10.315	1.57828	cDNA|RNA recognition motif containing protein, putative, expressed
LOC_Os01g31870	2378.62	4.17	2.535	1.64497	cDNA|natural resistance-associated macrophage protein, putative, expressed
LOC_Os01g32330	1165	28.25	17.99	1.57032	cDNA|heavy metal-associated domain containing protein, expressed
LOC_Os01g32350	1415.25	13.52	8.32	1.625	cDNA|OsClp2 - Putative Clp protease homologue, expressed
LOC_Os01g32710	756	10.66	5.975	1.7841	cDNA|EDM2, putative, expressed
LOC_Os01g32720	3548	11.61	7.135	1.62719	cDNA|expressed protein
LOC_Os01g32730	1457	9.56	5.36	1.78358	cDNA|tetratricopeptide repeat containing protein, putative, expressed
LOC_Os01g32849	3172	1.245	0.61	2.04098	cDNA|expressed protein
LOC_Os01g32870	1801.58	31.41	18.49	1.69876	cDNA|heat shock protein DnaJ, putative, expressed
LOC_Os01g33040	3824	4.295	1.66	2.58735	cDNA|kinesin motor domain containing protein, expressed
LOC_Os01g33060	4027	11.7	5.665	2.06531	cDNA|HEAT repeat family protein, putative, expressed
LOC_Os01g33080	2536	3.57	0.895	3.98883	cDNA|fimbrin-like protein 2, putative, expressed
LOC_Os01g33230	3167	3.16	1.88	1.68085	cDNA|UDP-N-acetylglucosamine--N-acetylmuramyl-pyrophosphor yl-undecaprenol N-acetylglucosamine transferase, putative, expressed
LOC_Os01g33350	1229	4.76	0.51	9.33333	cDNA|zinc-binding protein, putative, expressed
LOC_Os01g33420	2300	23.025	15.23	1.51182	cDNA|glycosyl hydrolase family protein 27, putative, expressed
LOC_Os01g33540	2574.49	13.73	8.23	1.66829	cDNA|transposon protein, putative, unclassified, expressed
LOC_Os01g33550	396	1.67	0.65	2.56923	cDNA|MEGL19 - Maternally expressed gene MEG family protein precursor, putative, expressed
LOC_Os01g33650	1473	3.215	1.3	2.47308	cDNA|expressed protein
LOC_Os01g33684	4085	3.4	1.82	1.86813	cDNA|disease resistance RPP13-like protein 1, putative, expressed
LOC_Os01g34200	1775	16.865	10.705	1.57543	cDNA|AATF, putative, expressed
LOC_Os01g34410	1278	3.395	2.1	1.61667	cDNA|transposon protein, putative, Pong sub-class, expressed
LOC_Os01g34560	1948	9.8	6.125	1.6	cDNA|3-ketoacyl-CoA synthase, putative, expressed
LOC_Os01g34630	2389	1.845	1.155	1.5974	cDNA|retrotransposon protein, putative, Ty1-copia subclass, expressed
LOC_Os01g34660	1184	4.19	2.09	2.00478	cDNA|RNAse P Rpr2/Rpp21 subunit domain containing protein, expressed
LOC_Os01g34690	1882	1.22	0.74	1.64865	cDNA|expressed protein
LOC_Os01g34780	2392.74	24.06	12.87	1.86946	cDNA|protein binding protein, putative, expressed
LOC_Os01g34870	1420	6.755	2.565	2.63353	cDNA|expressed protein
LOC_Os01g34880	1725	6.275	3.32	1.89006	cDNA|callose synthase, putative, expressed
LOC_Os01g34890	3675	4.91	1.93	2.54404	cDNA|GLUCAN SYNTHASE-LIKE protein, putative, expressed
LOC_Os01g34900	360	4	2.6	1.53846	cDNA|GLUCAN SYNTHASE-LIKE protein, putative, expressed
LOC_Os01g34930	1966	4.165	1.55	2.6871	cDNA|callose synthase, putative, expressed
LOC_Os01g34970	3618.78	0.885	0.58	1.52586	cDNA|MDR-like ABC transporter, putative, expressed
LOC_Os01g35050	2670.66	40.125	21.54	1.86281	cDNA|early-responsive to dehydration protein-related, putative, expressed
LOC_Os01g35160	3574.67	4.935	2.315	2.13175	cDNA|TKL_IRAK_DUF26-lh.4 - DUF26 kinases have homology to DUF26 containing loci, expressed
LOC_Os01g35930	852	33.555	21.6	1.55347	cDNA|retrotransposon protein, putative, unclassified, expressed
LOC_Os01g36080	2902	8.955	4.63	1.93413	cDNA|protein phosphatase 2C containing protein, expressed
LOC_Os01g36229	1330	7.215	3.58	2.01536	cDNA|expressed protein
LOC_Os01g36240	1466	2.615	1.08	2.4213	cDNA|peroxidase precursor, putative, expressed
LOC_Os01g36390	2878	6.51	3.66	1.77869	cDNA|MCM4 - Putative minichromosome maintenance MCM complex subunit 4, expressed
LOC_Os01g36580	1449	7.035	4.63	1.51944	cDNA|auxin-induced protein 5NG4, putative, expressed
LOC_Os01g36620	1517	3.37	1.96	1.71939	cDNA|pectate lyase family protein, expressed
LOC_Os01g36640	4932	5.44	2.45	2.22041	cDNA|disease resistance protein RPM1, putative, expressed
LOC_Os01g36670	4383	22.21	11.965	1.85625	cDNA|expressed protein
LOC_Os01g36740	879	2.88	1.375	2.09455	cDNA|expressed protein
LOC_Os01g37040	1369	9.7	5.55	1.74775	cDNA|retrotransposon protein, putative, Ty1-copia subclass, expressed
LOC_Os01g37110	1325	2.115	0.615	3.43902	cDNA|ABIL2, putative, expressed
LOC_Os01g37120	2549	9.305	6.02	1.54568	cDNA|WD domain, G-beta repeat domain containing protein, expressed
LOC_Os01g37210	1777	5.68	3.535	1.60679	cDNA|expressed protein
LOC_Os01g37470	2338.11	11.785	4.305	2.73751	cDNA|asp/Glu racemase, putative, expressed
LOC_Os01g37820	1746	8.185	5.305	1.54288	cDNA|oxidoreductase/ transition metal ion binding protein, putative, expressed
LOC_Os01g37825	3744	17.61	11.33	1.55428	cDNA|M16 domain containing zinc peptidase, putative, expressed
LOC_Os01g37870	2547.86	7.825	4.055	1.92972	cDNA|PPR repeat domain containing protein, putative, expressed
LOC_Os01g37950	213	38.73	25.77	1.50291	cDNA|expressed protein
LOC_Os01g38100	2764	3.02	1.535	1.96743	cDNA|expressed protein
LOC_Os01g38180	2036	1.385	0.56	2.47321	cDNA|peptidyl-prolyl isomerase, putative, expressed
LOC_Os01g38229	2271.39	18.615	12.285	1.51526	cDNA|peptidyl-prolyl isomerase, putative, expressed
LOC_Os01g38359	1662.18	2.63	1.06	2.48113	cDNA|peptidyl-prolyl cis-trans isomerase, FKBP-type, putative, expressed
LOC_Os01g38580	2255	4.155	1.855	2.23989	cDNA|beta,beta-carotene 9,10-dioxygenase, putative, expressed
LOC_Os01g38980	2394	13.43	3.08	4.36039	cDNA|calmodulin-binding protein, putative, expressed
LOC_Os01g38990	2329	27.735	17.06	1.62573	cDNA|mitochondrial carrier protein, putative, expressed
LOC_Os01g39000	1021.07	5.76	3.6	1.6	cDNA|ZmGR2c, putative, expressed
LOC_Os01g39060	2812	5.93	3.185	1.86185	cDNA|expressed protein
LOC_Os01g39136	2804	7.32	4.12	1.7767	cDNA|retrotransposon protein, putative, unclassified, expressed
LOC_Os01g39380	3929.66	22.18	11.955	1.85529	cDNA|SCD1, putative, expressed
LOC_Os01g39630	1663	4.775	3.16	1.51108	cDNA|DNA repair protein Rad51, putative, expressed
LOC_Os01g39680	1492.08	4.83	3.07	1.57329	cDNA|expressed protein
LOC_Os01g39770	1506.86	10.03	4.635	2.16397	cDNA|calcineurin B, putative, expressed
LOC_Os01g39800	1522.28	18.55	11.79	1.57337	cDNA|esterase, putative, expressed
LOC_Os01g39810	3111.68	4.76	3.095	1.53796	cDNA|Alg9-like mannosyltransferase protein, putative, expressed
LOC_Os01g39820	723	4.195	1.805	2.3241	cDNA|expressed protein
LOC_Os01g39830	3257	25.495	16.51	1.54422	cDNA|beta-galactosidase, putative, expressed
LOC_Os01g39840	2257.82	11.405	6.975	1.63513	cDNA|expressed protein
LOC_Os01g40050	1946.23	21.705	14.49	1.49793	cDNA|peptidyl-prolyl cis-trans isomerase, putative, expressed
LOC_Os01g40200	2897	10.19	5.33	1.91182	cDNA|XIK, putative, expressed
LOC_Os01g40250	7661	8.315	3.98	2.0892	cDNA|down-regulated in metastasis family protein, expressed
LOC_Os01g40260	1094	4.495	2.4	1.87292	cDNA|WRKY77, expressed
LOC_Os01g40340	2734.38	34.88	22.675	1.53826	cDNA|SIT4 phosphatase-associated protein domain containing protein, expressed
LOC_Os01g40640	1575.54	9.615	6.185	1.55457	cDNA|S1 RNA binding domain containing protein, expressed
LOC_Os01g40820	2794	5.715	2.92	1.95719	cDNA|peptidase family M41 containing protein, expressed
LOC_Os01g40840	1790	11.805	7.625	1.5482	cDNA|serine/threonine-protein kinase AFC3, putative, expressed
LOC_Os01g40950	219	1.77	0.765	2.31373	cDNA|expressed protein
LOC_Os01g40980	3570.91	6.05	2.21	2.73756	cDNA|helicase, putative, expressed
LOC_Os01g40990	7745	8.685	4.83	1.79814	cDNA|expressed protein
LOC_Os01g41145	2500	1.085	0.55	1.97273	cDNA|retrotransposon protein, putative, unclassified, expressed
LOC_Os01g41240	1232	9.67	6.265	1.5435	cDNA|hydrolase, alpha/beta fold family domain containing protein, expressed
LOC_Os01g41250	1470	1.42	0.88	1.61364	cDNA|OsFBX17 - F-box domain containing protein, expressed
LOC_Os01g41730	1203	1.385	0.645	2.14729	cDNA|serine/threonine-protein kinase, putative, expressed
LOC_Os01g41780	3235	1.63	0.85	1.91765	cDNA|expressed protein
LOC_Os01g41870	2784.37	11.65	7.025	1.65836	cDNA|protein kinase, putative, expressed
LOC_Os01g41890	2964	1.03	0.62	1.66129	cDNA|MLA1, putative, expressed
LOC_Os01g42040	2175	1.77	0.89	1.98876	cDNA|ubiquitin-conjugating enzyme, putative, expressed
LOC_Os01g42070	2610	2.66	0.87	3.05747	cDNA|kinesin motor domain containing protein, putative, expressed
LOC_Os01g42270	2436	3.45	1.52	2.26974	cDNA|transcriptional corepressor LEUNIG, putative, expressed
LOC_Os01g42460	2208	12.52	6.965	1.79756	cDNA|BAH domain containing protein, expressed
LOC_Os01g42490	3181.6	18.1	11.11	1.62916	cDNA|endonuclease/exonuclease/phosphatase family domain containing protein, expressed
LOC_Os01g42510	761	8.475	5.605	1.51204	cDNA|expressed protein
LOC_Os01g42520	1879	19.55	9.81	1.99286	cDNA|expressed protein
LOC_Os01g42630	1756.77	10.92	7.115	1.53479	cDNA|C-5 cytosine-specific DNA methylase, putative, expressed
LOC_Os01g42800	1685	6.615	3.625	1.82483	cDNA|MEE18, putative, expressed
LOC_Os01g43030	3551.35	35.515	21.48	1.6534	cDNA|tetratricopeptide repeat domain containing protein, expressed
LOC_Os01g43050	2897	13.955	6.25	2.2328	cDNA|CENP-C1, putative, expressed
LOC_Os01g43100	1286	3.735	2.355	1.58599	cDNA|protein phosphatase 2C, putative, expressed
LOC_Os01g43160	1722	32.225	20.745	1.55339	cDNA|polygalacturonase, putative, expressed
LOC_Os01g43220	2439	22.855	14.57	1.56863	cDNA|chitinase domain-containing protein 1 precursor, putative, expressed
LOC_Os01g43230	997.96	93.89	56.705	1.65576	cDNA|expressed protein
LOC_Os01g43380	2458	14.95	8.185	1.82651	cDNA|glycosyltransferase family protein 1, putative, expressed
LOC_Os01g43480	2980.57	20.295	9.295	2.18343	cDNA|AAA-type ATPase family protein, putative, expressed
LOC_Os01g43870	1853.39	29.275	17.5	1.67286	cDNA|NLI interacting factor-like phosphatase, putative, expressed
LOC_Os01g43980	4323	0.98	0.545	1.79817	cDNA|retrotransposon protein, putative, unclassified, expressed
LOC_Os01g44040	2644.39	14.485	8.755	1.65448	cDNA|CAS1 domain-containing protein 1 precursor, putative, expressed
LOC_Os01g44069	2081	13.57	9.06	1.49779	cDNA|glycerol-3-phosphate acyltransferase, putative, expressed
LOC_Os01g44110	2608	9.79	5.47	1.78976	cDNA|serine/threonine-protein kinase, putative, expressed
LOC_Os01g44120	873	7.34	0.895	8.20112	cDNA|expressed protein
LOC_Os01g44170	1428	2.425	1.57	1.54459	cDNA|expressed protein
LOC_Os01g44180	402	1.01	0.64	1.57812	cDNA|expressed protein
LOC_Os01g44190	321	10.23	6.1	1.67705	cDNA|expressed protein
LOC_Os01g44220	2199.53	1274.88	781.055	1.63225	cDNA|glucose-1-phosphate adenylyltransferase large subunit, chloroplast precursor, putative, expressed
LOC_Os01g44230	2363.61	53.01	33.76	1.5702	cDNA|transcription factor X1, putative, expressed
LOC_Os01g44310	4786.32	19.85	6.165	3.21979	cDNA|dnaJ domain containing protein, expressed
LOC_Os01g44390	664.73	17.745	9	1.97167	cDNA|MYB family transcription factor, putative, expressed
LOC_Os01g44394	1451	20.38	9.445	2.15776	cDNA|mitotic checkpoint protein, putative, expressed
LOC_Os01g44970	2178	20.475	7.27	2.81637	cDNA|polygalacturonase, putative, expressed
LOC_Os01g44990	2450	9.335	4.39	2.12642	cDNA|ercc6 protein, putative, expressed
LOC_Os01g45070	1115.74	14.535	8.865	1.63959	cDNA|peptide deformylase, putative, expressed
LOC_Os01g45110	1928	7.165	4.32	1.65856	cDNA|anthocyanin 3-O-beta-glucosyltransferase, putative, expressed
LOC_Os01g45190	1641	36.11	23.915	1.50993	cDNA|DEAD-box ATP-dependent RNA helicase, putative, expressed
LOC_Os01g45370	1584	5.015	3.27	1.53364	cDNA|radical SAM enzyme, putative, expressed
LOC_Os01g45439	1450.37	10.88	6.47	1.68161	cDNA|expressed protein
LOC_Os01g45620	1994	9.21	4.635	1.98706	cDNA|CGMC_MAPKCMGC_2.5 - CGMC includes CDA, MAPK, GSK3, and CLKC kinases, expressed
LOC_Os01g45700	846	14.14	8.26	1.71186	cDNA|expressed protein
LOC_Os01g45880	4767.62	10.66	5.85	1.82222	cDNA|retrotransposon protein, putative, unclassified, expressed
LOC_Os01g45914	764	1.52	0.64	2.375	cDNA|expressed protein
LOC_Os01g45960	2654	5.205	3.445	1.51089	cDNA|hydrolase, alpha/beta fold family domain containing protein, expressed
LOC_Os01g45990	3422	9.64	2.67	3.61049	cDNA|potassium channel AKT1, putative, expressed
LOC_Os01g46020	1155.96	3.015	1.525	1.97705	cDNA|TATA-binding protein-associated factor TAFII55 family protein, putative, expressed
LOC_Os01g46120	1264.73	3.865	2.08	1.85817	cDNA|GDSL-like lipase/acylhydrolase, putative, expressed
LOC_Os01g46140	731	2.58	1.275	2.02353	cDNA|expressed protein
LOC_Os01g46200	1662.83	9.04	3.425	2.63942	cDNA|expressed protein
LOC_Os01g46220	1359	47.875	5.22	9.17146	cDNA|GDSL-like lipase/acylhydrolase, putative, expressed
LOC_Os01g46570	2315.39	32.15	17.33	1.85516	cDNA|CTP synthase, putative, expressed
LOC_Os01g46700	3553	13.765	6.97	1.97489	cDNA|SET domain containing protein, expressed
LOC_Os01g46800	825	2.17	1.185	1.83122	cDNA|WRKY15, expressed
LOC_Os01g46810	4832	9.695	2.225	4.3573	cDNA|viral A-type inclusion protein repeat containing protein, expressed
LOC_Os01g46900	2118	1.74	0.83	2.09639	cDNA|transposon protein, putative, Mariner sub-class, expressed
LOC_Os01g47350	1510	8.145	5.085	1.60177	cDNA|enoyl-CoA hydratase/isomerase family protein, putative, expressed
LOC_Os01g47400	1776	18.365	7.82	2.34847	cDNA|OsMan01 - Endo-Beta-Mannanase, expressed
LOC_Os01g47450	1895	7.46	4.95	1.50707	cDNA|OsCttP1 - Putative C-terminal processing peptidase homologue, expressed
LOC_Os01g47760	981	38.33	16.6	2.30904	cDNA|OsGrx_I1 - glutaredoxin subgroup III, expressed
LOC_Os01g47780	1052	46.305	21.525	2.15122	cDNA|fasciclin domain containing protein, expressed
LOC_Os01g47810	2388	2.515	1.45	1.73448	cDNA|S-locus-like receptor protein kinase, putative, expressed
LOC_Os01g47840	2346	4.125	2.1	1.96429	cDNA|S-locus-like receptor protein kinase, putative, expressed
LOC_Os01g48180	5142	27.895	17.575	1.5872	cDNA|DDT domain containing protein, putative, expressed
LOC_Os01g48270	1706	17.535	10.77	1.62813	cDNA|AAA-type ATPase family protein, putative, expressed
LOC_Os01g48380	3130.78	8.385	3.865	2.16947	cDNA|PPR repeat domain containing protein, putative, expressed
LOC_Os01g48390	2490	13.2	6.87	1.9214	cDNA|expressed protein
LOC_Os01g48440	2328.68	21.325	13.49	1.5808	cDNA|glycosyltransferase family 43 protein, putative, expressed
LOC_Os01g48446	1319	8.07	3.32	2.43072	cDNA|no apical meristem protein, putative, expressed
LOC_Os01g48680	2912.03	3.025	2.01	1.50498	cDNA|two pore calcium channel protein 1, putative, expressed
LOC_Os01g48720	1916	13.82	8.77	1.57583	cDNA|RNA polymerase III subunit RPC82 family protein, putative, expressed
LOC_Os01g48790	2912.24	29.48	15.14	1.94716	cDNA|YT521-B-like family domain containing protein, expressed
LOC_Os01g48900	2691	4.49	2.74	1.63869	cDNA|dynamin-related protein 1A, putative, expressed
LOC_Os01g48920	2154	8.185	4.805	1.70343	cDNA|beclin-1, putative, expressed
LOC_Os01g48960	7061	62.265	41.22	1.51055	cDNA|glutamate synthase, chloroplast precursor, putative, expressed
LOC_Os01g49010	1503	3.82	2.23	1.713	cDNA|ORC4 - Putative origin recognition complex subunit 4, expressed
LOC_Os01g49150	1943	1.38	0.815	1.69325	cDNA|anti-silencing protein, ASF1-like domain containing protein, expressed
LOC_Os01g49160	1411	5.515	3.305	1.66868	cDNA|MYB family transcription factor, putative, expressed
LOC_Os01g49180	4368	4.48	2.97	1.50842	cDNA|ATP dependent DNA ligase family protein, putative, expressed
LOC_Os01g49200	2553	6.94	2.465	2.81542	cDNA|microtubule associated protein, putative, expressed
LOC_Os01g49210	901	10.53	5.08	2.07283	cDNA|expressed protein
LOC_Os01g49219	2476	4.995	2.845	1.75571	cDNA|expressed protein
LOC_Os01g49280	1618	9.06	4.28	2.11682	cDNA|zinc finger family protein, putative, expressed
LOC_Os01g49310	3229.86	3.36	1.41	2.38298	cDNA|expressed protein
LOC_Os01g49410	615	4.63	2.995	1.54591	cDNA|expressed protein
LOC_Os01g49440	1288	0.995	0.56	1.77679	cDNA|expressed protein
LOC_Os01g49470	4222.51	18.585	11.62	1.5994	cDNA|E3 ubiquitin ligase, putative, expressed
LOC_Os01g49560	1035	6.89	4.45	1.54831	cDNA|expressed protein
LOC_Os01g49670	1665.16	12.365	7.245	1.70669	cDNA|cytidylyltransferase domain containing protein, expressed
LOC_Os01g49680	2812	33.135	21.545	1.53794	cDNA|DNA repair helicase XPB2, putative, expressed
LOC_Os01g49820	2057	2.1	1.34	1.56716	cDNA|lipid phosphatase protein, putative, expressed
LOC_Os01g49920	4002	1.49	0.885	1.68362	cDNA|protein kinase, putative, expressed
LOC_Os01g50010	2395	27.91	17.95	1.55487	cDNA|clathrin assembly protein, putative, expressed
LOC_Os01g50030	2037	67.065	31.885	2.10334	cDNA|CPuORF25 - conserved peptide uORF-containing transcript, expressed
LOC_Os01g50050	1528	19.695	9.97	1.97543	cDNA|polyprenyl synthetase, putative, expressed
LOC_Os01g50080	3743	71.695	33.315	2.15203	cDNA|MDR-like ABC transporter, putative, expressed
LOC_Os01g50120	3086.52	4.64	2.455	1.89002	cDNA|expressed protein
LOC_Os01g50200	1868	1.74	0.97	1.79381	cDNA|UDP-glucoronosyl and UDP-glucosyl transferase domain containing protein, expressed
LOC_Os01g50370	1588	1.97	1.235	1.59514	cDNA|STE_MEKK_ste11_MAP3K.4 - STE kinases include homologs to sterile 7, sterile 11 and sterile 20 from yeast, expressed
LOC_Os01g50440	981	2.595	1.19	2.18067	cDNA|AWPM-19-like membrane family protein, putative, expressed
LOC_Os01g50750	1568	5.27	2.66	1.9812	cDNA|zinc finger, C3HC4 type domain containing protein, expressed
LOC_Os01g50860	2795	6.805	4.265	1.59555	cDNA|chloride transporter, chloride channel family, putative, expressed
LOC_Os01g50870	312	2.005	0.675	2.97037	cDNA|expressed protein
LOC_Os01g50980	2043	1.34	0.58	2.31034	cDNA|cullin, putative, expressed
LOC_Os01g51010	3721.8	12.225	6.32	1.93434	cDNA|DUF292 domain containing protein, expressed
LOC_Os01g51040	2439	4.79	2.72	1.76103	cDNA|transmembrane protein 16K, putative, expressed
LOC_Os01g51060	2674	2.47	1.455	1.69759	cDNA|hydrolase, putative, expressed
LOC_Os01g51140	2196.88	1.625	0.885	1.83616	cDNA|helix-loop-helix DNA-binding domain containing protein, expressed
LOC_Os01g51220	932	34.77	23.22	1.49742	cDNA|transport protein particle component, Bet3, domain containing protein, expressed
LOC_Os01g51250	1748	4.78	2.84	1.6831	cDNA|mitochondrial carrier protein, putative, expressed
LOC_Os01g51260	1328	10.01	4.925	2.03249	cDNA|MYB family transcription factor, putative, expressed
LOC_Os01g51290	4036.1	38.315	21.735	1.76282	cDNA|protein kinase family protein, putative, expressed
LOC_Os01g51360	1909.49	7.36	4.63	1.58963	cDNA|lipase, putative, expressed
LOC_Os01g51370	1177.17	9.87	5.915	1.66864	cDNA|expressed protein
LOC_Os01g51380	1933.57	27.35	17.865	1.53093	cDNA|ATP synthase, putative, expressed
LOC_Os01g51530	1196	12.945	6.52	1.98543	cDNA|methyltransferase domain containing protein, expressed
LOC_Os01g51620	1445	3.165	1.36	2.32721	cDNA|KRR1 small subunit processome component, putative, expressed
LOC_Os01g51630	1822.01	10.055	2.585	3.88975	cDNA|XIE, putative, expressed
LOC_Os01g51632	1917	5.215	1.09	4.7844	cDNA|myosin XI, putative, expressed
LOC_Os01g51634	1910	3.855	1.075	3.58605	cDNA|myosin-2 heavy chain, non muscle, putative, expressed
LOC_Os01g51670	1022	19.855	5.57	3.56463	cDNA|expressed protein
LOC_Os01g51700	1100.17	17.515	10.14	1.72732	cDNA|ras-related protein, putative, expressed
LOC_Os01g51710	1508	7.225	4.73	1.52748	cDNA|zinc knuckle domain containing protein, expressed
LOC_Os01g51754	3687.66	18.9	9.5	1.98947	cDNA|alpha-amylase precursor, putative, expressed
LOC_Os01g51850	916	1.42	0.85	1.67059	cDNA|expressed protein
LOC_Os01g51890	2687	7.47	3.4	2.19706	cDNA|endonuclease/exonuclease/phosphatase family domain containing protein, expressed
LOC_Os01g52140	2488.65	4.07	2.065	1.97094	cDNA|expressed protein
LOC_Os01g52160	921	5.275	2.595	2.03276	cDNA|heavy metal-associated domain containing protein, expressed
LOC_Os01g52170	2043	12.485	7.055	1.76967	cDNA|expressed protein
LOC_Os01g52370	1207	3.495	2.21	1.58145	cDNA|expressed protein
LOC_Os01g52400	1705	4.07	2.17	1.87558	cDNA|bacterial transferase hexapeptide domain containing protein, expressed
LOC_Os01g52450	1997.88	2.06	1.1	1.87273	cDNA|hexokinase, putative, expressed
LOC_Os01g52560	3692	2.37	1.16	2.0431	cDNA|Plant PDR ABC transporter associated domain containing protein, expressed
LOC_Os01g52594	647	5.655	1.435	3.94077	cDNA|expressed protein
LOC_Os01g52610	921	1.83	1.215	1.50617	cDNA|membrane associated DUF588 domain containing protein, putative, expressed
LOC_Os01g52730	2337	5.905	3.21	1.83956	cDNA|DUF584 domain containing protein, putative, expressed
LOC_Os01g53020	1424	2.6	1.48	1.75676	cDNA|heat shock protein DnaJ, putative, expressed
LOC_Os01g53030	788	1.72	0.805	2.13665	cDNA|expressed protein
LOC_Os01g53070	3463	3.125	1.91	1.63613	cDNA|ATP binding protein, putative, expressed
LOC_Os01g53160	1391	3.44	1.38	2.49275	cDNA|DUF623 domain containing protein, expressed
LOC_Os01g53200	2027	2.51	1.34	1.87313	cDNA|flavin monooxygenase, putative, expressed
LOC_Os01g53250	2533	12.235	7.655	1.5983	cDNA|NADPH reductase, putative, expressed
LOC_Os01g53294	2782	41.7	25.315	1.64724	cDNA|respiratory burst oxidase protein B, putative, expressed
LOC_Os01g53630	1960	8.245	4.175	1.97485	cDNA|ulp1 protease family protein, putative, expressed
LOC_Os01g53670	2469.29	10.99	6.065	1.81204	cDNA|ENTH domain containing protein, expressed
LOC_Os01g53680	2043	12.435	7.275	1.70928	cDNA|6-phosphofructokinase, putative, expressed
LOC_Os01g53920	4265	18.87	10.13	1.86278	cDNA|receptor-like protein kinase 5 precursor, putative, expressed
LOC_Os01g53930	2822	57.295	32.165	1.78128	cDNA|hexokinase, putative, expressed
LOC_Os01g54050	1819	3.425	1.965	1.743	cDNA|histidine-containing phosphotransfer protein, putative, expressed
LOC_Os01g54080	3356	17.335	7.685	2.25569	cDNA|kinesin motor protein-related, putative, expressed
LOC_Os01g54119	2491	11.9	5.235	2.27316	cDNA|retrotransposon protein, putative, unclassified, expressed
LOC_Os01g54190	1607	3.71	2.465	1.50507	cDNA|expressed protein
LOC_Os01g54240	2616.41	15.49	9.78	1.58384	cDNA|nucleoporin, putative, expressed
LOC_Os01g54370	2324	5.01	2.79	1.7957	cDNA|dihydropyrimidinase, putative, expressed
LOC_Os01g54380	1913	2.95	1.84	1.60326	cDNA|PPR repeat domain containing protein, putative, expressed
LOC_Os01g54390	1394	6.35	2.925	2.17094	cDNA|S4 domain containing protein, putative, expressed
LOC_Os01g54400	1318	23.35	14.905	1.56659	cDNA|VQ domain containing protein, putative, expressed
LOC_Os01g54420	2790	2.015	0.95	2.12105	cDNA|dynamin family protein, putative, expressed
LOC_Os01g54424	1521	1.995	1.095	1.82192	cDNA|expressed protein
LOC_Os01g54580	2312	6.335	3.875	1.63484	cDNA|transporter family protein, putative, expressed
LOC_Os01g54590	1056	8.08	4.46	1.81166	cDNA|ras-related protein, putative, expressed
LOC_Os01g54620	3479	44.025	19.88	2.21454	cDNA|CESA4 - cellulose synthase, expressed
LOC_Os01g54740	745	1.675	0.77	2.17532	cDNA|transposon protein, putative, unclassified, expressed
LOC_Os01g54784	1778	15.78	10.515	1.50071	cDNA|expressed protein
LOC_Os01g54910	2672	25	15.685	1.59388	cDNA|GTP-binding protein typA/bipA, putative, expressed
LOC_Os01g54950	909	1.115	0.695	1.60432	cDNA|expressed protein
LOC_Os01g55090	2209.5	12.855	5.005	2.56843	cDNA|transposon protein, putative, Mutator sub-class, expressed
LOC_Os01g55094	2813.18	7.96	4.69	1.69723	cDNA|expressed protein
LOC_Os01g55120	1767	3.95	2.62	1.50763	cDNA|expressed protein
LOC_Os01g55150	1140	4.275	1.525	2.80328	cDNA|bZIP transcription factor domain containing protein, expressed
LOC_Os01g55190	1781	25.73	16.96	1.5171	cDNA|expressed protein
LOC_Os01g55220	213	14.93	8.48	1.76061	cDNA|expressed protein
LOC_Os01g55260	2320	12.14	7.835	1.54946	cDNA|AAA-type ATPase family protein, putative, expressed
LOC_Os01g55290	1725.43	6.41	4.07	1.57494	cDNA|PPR repeat domain containing protein, putative, expressed
LOC_Os01g55450	2990	4.005	1.655	2.41994	cDNA|CAMK_KIN1/SNF1/Nim1_like.11 - CAMK includes calcium/calmodulin depedent protein kinases, expressed
LOC_Os01g55560	1403	11.055	5.06	2.18478	cDNA|ABIL3, putative, expressed
LOC_Os01g55570	882.31	36.525	21.18	1.7245	cDNA|expressed protein
LOC_Os01g55590	2024	35.14	17.755	1.97916	cDNA|AMP-binding enzyme, putative, expressed
LOC_Os01g55780	1646	36.2	23.475	1.54207	cDNA|glycerophosphoryl diester phosphodiesterase family protein, putative, expressed
LOC_Os01g55799	3379.37	4.795	2.865	1.67365	cDNA|exo70 exocyst complex subunit domain containing protein, expressed
LOC_Os01g55880	1581	3.395	1.98	1.71465	cDNA|hemimethylated DNA binding domain containing protein, expressed
LOC_Os01g55890	1327.81	12.285	8.025	1.53084	cDNA|amino acid kinase, putative, expressed
LOC_Os01g55974	1285.32	2.69	1.77	1.51977	cDNA|deoxycytidylate deaminase, putative, expressed
LOC_Os01g56010	1526	1.33	0.75	1.77333	cDNA|serpin domain containing protein, putative, expressed
LOC_Os01g56020	2595	2.905	1.84	1.5788	cDNA|expressed protein
LOC_Os01g56030	1113	2.75	1.435	1.91638	cDNA|EF hand family protein, putative, expressed
LOC_Os01g56110	939	1.53	0.52	2.94231	cDNA|RNA recognition motif containing protein, putative, expressed
LOC_Os01g56140	3450	30.52	11.725	2.60299	cDNA|expressed protein
LOC_Os01g56270	2360.85	2.92	1.135	2.57269	cDNA|transposon protein, putative, CACTA, En/Spm sub-class, expressed
LOC_Os01g56290	2187	4.535	2.13	2.12911	cDNA|expressed protein
LOC_Os01g56310	1394	11.5	7.54	1.5252	cDNA|radical SAM enzyme, putative, expressed
LOC_Os01g56350	2542.58	9.715	4.55	2.13516	cDNA|PTAC12, putative, expressed
LOC_Os01g56370	1890	1.16	0.6	1.93333	cDNA|wax synthase, putative, expressed
LOC_Os01g56490	4246	32.375	14.4	2.24826	cDNA|ubiquitin carboxyl-terminal hydrolase, putative, expressed
LOC_Os01g56540	1032	1.81	1.035	1.74879	cDNA|histone-lysine N-methyltransferase SUVR3, putative, expressed
LOC_Os01g56590	4823	9.34	5.025	1.85871	cDNA|guanine nucleotide exchange family protein, putative, expressed
LOC_Os01g56620	2654	2.615	1.37	1.90876	cDNA|pseudouridylate synthase, putative, expressed
LOC_Os01g56630	3483.67	13.065	6.985	1.87044	cDNA|dymeclin, putative, expressed
LOC_Os01g56640	2746.29	14.485	8.355	1.73369	cDNA|transcription factor jumonji, putative, expressed
LOC_Os01g56780	3440.35	25.875	14.66	1.76501	cDNA|plus-3 domain containing protein, expressed
LOC_Os01g56790	3473	11.65	7.365	1.58181	cDNA|expressed protein
LOC_Os01g56870	2551	1.53	0.78	1.96154	cDNA|expressed protein
LOC_Os01g56900	1788.08	6.6	3.895	1.69448	cDNA|expressed protein
LOC_Os01g56910	3836	15.495	9.965	1.55494	cDNA|expressed protein
LOC_Os01g56940	3122	2.545	1	2.545	cDNA|flap endonuclease, putative, expressed
LOC_Os01g56960	1044	1.085	0.725	1.49655	cDNA|acid phosphatase, putative, expressed
LOC_Os01g56980	3528	3.845	1.835	2.09537	cDNA|histidine acid phosphatase, putative, expressed
LOC_Os01g56990	1376	3.245	1.88	1.72606	cDNA|Regulator of chromosome condensation domain containing protein, expressed
LOC_Os01g57004	584	29.115	11.975	2.43132	cDNA|adhesive/proline-rich protein, putative, expressed
LOC_Os01g57082	3125	3.125	1.89	1.65344	cDNA|insulin-degrading enzyme, putative, expressed
LOC_Os01g57110	4316.58	18.41	11.22	1.64082	cDNA|SNF2 family N-terminal domain containing protein, expressed
LOC_Os01g57150	1379	2.2	1.255	1.75299	cDNA|SR protein related family member, putative, expressed
LOC_Os01g57210	3210.44	17.22	9.555	1.8022	cDNA|katanin p80 WD40 repeat-containing subunit B1 homolog 1, putative, expressed
LOC_Os01g57280	4944	1.875	0.99	1.89394	cDNA|rp1, putative, expressed
LOC_Os01g57440	1350	3.8	1.925	1.97403	cDNA|DNA repair metallo-beta-lactamase, putative, expressed
LOC_Os01g57480	3467	5.415	3.135	1.72727	cDNA|serine/threonine-protein kinase receptor precursor, putative, expressed
LOC_Os01g57490	2394	1.61	0.79	2.03797	cDNA|D-mannose binding lectin family protein, expressed
LOC_Os01g57550	1804	8.66	4.955	1.74773	cDNA|nodulation protein-related, putative, expressed
LOC_Os01g57730	1739	3.12	1.37	2.27737	cDNA|peroxidase precursor, putative, expressed
LOC_Os01g57890	2630	66.21	7.145	9.26662	cDNA|Homeobox domain containing protein, expressed
LOC_Os01g57958	638	311.055	89.43	3.4782	cDNA|chloroplast 50S ribosomal protein L16, putative, expressed
LOC_Os01g57968	1766	191.475	126.245	1.51669	cDNA|expressed protein
LOC_Os01g58038	189	1.815	0.895	2.02793	cDNA|photosystem II reaction center protein Z, putative, expressed
LOC_Os01g58049	940	3.565	1.845	1.93225	cDNA|photosystem I assembly protein ycf4, putative, expressed
LOC_Os01g58140	774	9.65	2.085	4.6283	cDNA|expressed protein
LOC_Os01g58150	940	4.14	1.865	2.21984	cDNA|expressed protein
LOC_Os01g58400	1999	6.33	2.955	2.14213	cDNA|zinc finger C3HC4 type family protein, putative, expressed
LOC_Os01g58420	1107	53.29	25.16	2.11804	cDNA|AP2 domain containing protein, expressed
LOC_Os01g58444	2384	5.475	3.48	1.57328	cDNA|expressed protein
LOC_Os01g58459	3544.59	14.305	9.47	1.51056	cDNA|expressed protein
LOC_Os01g58530	3424	2.745	1.185	2.31646	cDNA|NB-ARC/LRR disease resistance protein, putative, expressed
LOC_Os01g58550	2264	18.795	9.265	2.0286	cDNA|methyladenine glycosylase, putative, expressed
LOC_Os01g58590	459	23.825	0.88	27.0739	cDNA|expressed protein
LOC_Os01g58600	210	29.845	4.85	6.15361	cDNA|expressed protein
LOC_Os01g58660	600	412.61	25.075	16.455	cDNA|LTPL29 - Protease inhibitor/seed storage/LTP family protein precursor, expressed
LOC_Os01g59110	1610	1.235	0.715	1.72727	cDNA|indole-3-acetate beta-glucosyltransferase, putative, expressed
LOC_Os01g59120	1949	8.455	5.14	1.64494	cDNA|cyclin, putative, expressed
LOC_Os01g59150	1876	143.07	59.195	2.41693	cDNA|tubulin/FtsZ domain containing protein, putative, expressed
LOC_Os01g59290	261	5.025	2.07	2.42754	cDNA|hypothetical protein
LOC_Os01g59320	1374	3.625	1.58	2.2943	cDNA|expressed protein
LOC_Os01g59410	811	6.535	2.47	2.64575	cDNA|VQ motif family protein, expressed
LOC_Os01g59550	2667	1.88	1.08	1.74074	cDNA|senescence-induced receptor-like serine/threonine-protein kinase precursor, putative, expressed
LOC_Os01g59630	1861	6	3.87	1.55039	cDNA|exostosin family domain containing protein, expressed
LOC_Os01g59670	4538	9.26	5.895	1.57082	cDNA|expressed protein
LOC_Os01g59900	2536	19.85	12.28	1.61645	cDNA|expressed protein
LOC_Os01g59980	3246	12.86	8.515	1.51028	cDNA|zinc finger family protein, putative, expressed
LOC_Os01g60040	6622.38	24.145	10.295	2.34531	cDNA|HEAT repeat family protein, putative, expressed
LOC_Os01g60070	210	3.725	1.07	3.48131	cDNA|conserved hypothetical protein
LOC_Os01g60110	1712	7.86	5.075	1.54877	cDNA|E2F-related protein, putative, expressed
LOC_Os01g60170	1116	1.16	0.735	1.57823	cDNA|DUF567 domain containing protein, putative, expressed
LOC_Os01g60270	2247.09	10.275	6.575	1.56274	cDNA|homeobox domain containing protein, expressed
LOC_Os01g60280	3072	7.66	4.85	1.57938	cDNA|ATP binding protein, putative, expressed
LOC_Os01g60330	2230	11.435	7.405	1.54423	cDNA|inactive receptor kinase At2g26730 precursor, putative, expressed
LOC_Os01g60350	1548	3.94	1.975	1.99494	cDNA|expressed protein
LOC_Os01g60440	2952	41.115	25.355	1.62157	cDNA|HEAT repeat family protein, putative, expressed
LOC_Os01g60640	1993	34.86	20.54	1.69718	cDNA|WRKY21, expressed
LOC_Os01g60730	1349	1.005	0.545	1.84404	cDNA|RING-H2 finger protein, putative, expressed
LOC_Os01g60770	1355	88.43	46.625	1.89662	cDNA|expansin precursor, putative, expressed
LOC_Os01g60780	1963	7.455	2.31	3.22727	cDNA|solute carrier family 35 member E3, putative, expressed
LOC_Os01g60800	1545	1.135	0.525	2.1619	cDNA|expressed protein
LOC_Os01g60830	1401	92.76	56.485	1.64221	cDNA|expressed protein
LOC_Os01g61010	2932.22	5.62	3.755	1.49667	cDNA|nodulin, putative, expressed
LOC_Os01g61080	2161	3.7	1.125	3.28889	cDNA|WRKY24, expressed
LOC_Os01g61150	2126	6.285	4.135	1.51995	cDNA|phox domain-containing protein, putative, expressed
LOC_Os01g61200	1463	7.09	3.76	1.88564	cDNA|GDSL-like lipase/acylhydrolase, putative, expressed
LOC_Os01g61590	2139	26.845	17.81	1.5073	cDNA|CAMK_CAMK_like.1 - CAMK includes calcium/calmodulin depedent protein kinases, expressed
LOC_Os01g61620	2793	7.64	4.02	1.9005	cDNA|protein kinase family protein, putative, expressed
LOC_Os01g61680	1203	2.34	1.445	1.61938	cDNA|expressed protein
LOC_Os01g61710	1968.46	29.38	16.045	1.8311	cDNA|coatomer subunit delta, putative, expressed
LOC_Os01g61780	3186	16.86	9.425	1.78886	cDNA|vacuolar ATP synthase 98 kDa subunit, putative, expressed
LOC_Os01g61860	3308	11.3	6.355	1.77813	cDNA|TBC domain containing protein, expressed
LOC_Os01g61910	3151	1.72	1.095	1.57078	cDNA|KIP1, putative, expressed
LOC_Os01g61930	4610	6.875	4.17	1.64868	cDNA|SAC3/GANP family protein, putative, expressed
LOC_Os01g61990	2366	5.38	3.025	1.77851	cDNA|ankyrin repeat-containing protein, putative, expressed
LOC_Os01g62010	1044	1.56	0.925	1.68649	cDNA|hydrolase, alpha/beta fold family domain containing protein, expressed
LOC_Os01g62040	1707.22	31.7	19.51	1.62481	cDNA|ruvB-like, putative, expressed
LOC_Os01g62060	797.58	42.895	20.34	2.1089	cDNA|plant-specific domain TIGR01589 family protein, expressed
LOC_Os01g62100	5409	1.44	0.825	1.74545	cDNA|retrotransposon protein, putative, unclassified, expressed
LOC_Os01g62120	438	2.28	0.695	3.28058	cDNA|expressed protein
LOC_Os01g62200	1804	1.27	0.715	1.77622	cDNA|domain of unknown function DUF966 domain containing protein, expressed
LOC_Os01g62410	2645.08	12.12	7.435	1.63013	cDNA|MYB family transcription factor, putative, expressed
LOC_Os01g62430	851.08	9.61	3.44	2.7936	cDNA|C2 domain containing protein, putative, expressed
LOC_Os01g62440	3075	8.55	5.06	1.68972	cDNA|ribonuclease protein, putative, expressed
LOC_Os01g62490	2213	2.59	1.685	1.53709	cDNA|laccase precursor protein, putative, expressed
LOC_Os01g62620	1596	11.08	7.34	1.50954	cDNA|DHHC zinc finger domain containing protein, expressed
LOC_Os01g62670	1548	1.745	0.74	2.35811	cDNA|avr9/Cf-9 rapidly elicited protein, putative, expressed
LOC_Os01g62750	1423	5.055	2.745	1.84153	cDNA|expressed protein
LOC_Os01g62780	1227	17.81	10.82	1.64603	cDNA|expressed protein
LOC_Os01g62810	1821.57	33.04	20.11	1.64296	cDNA|regulator of chromosome condensation, putative, expressed
LOC_Os01g62830	336	1.39	0.63	2.20635	cDNA|expressed protein
LOC_Os01g62870	1475.36	30.875	18.945	1.62972	cDNA|oxidoreductase, aldo/keto reductase family protein, putative, expressed
LOC_Os01g62950	1134	20.62	11.58	1.78066	cDNA|ras-related protein, putative, expressed
LOC_Os01g62990	1641	1.615	1.02	1.58333	cDNA|ATROPGEF7/ROPGEF7, putative, expressed
LOC_Os01g63230	2594	5.385	2.79	1.93011	cDNA|growth regulator related protein, putative, expressed
LOC_Os01g63270	3025.38	35.62	22.91	1.55478	cDNA|alpha-glucan phosphorylast isozyme, putative, expressed
LOC_Os01g63290	2457.17	9.405	6.195	1.51816	cDNA|transporter, major facilitator family, putative, expressed
LOC_Os01g63400	3162.82	4.01	2.205	1.81859	cDNA|PPR repeat containing protein, expressed
LOC_Os01g63444	4628.44	1.74	0.88	1.97727	cDNA|expressed protein
LOC_Os01g63710	3745	2.885	1.025	2.81463	cDNA|CDC6 - Putative DNA replication initiation protein, expressed
LOC_Os01g63900	1997	7.795	4.13	1.88741	cDNA|WD domain, G-beta repeat domain containing protein, expressed
LOC_Os01g63910	3308.83	6.405	3.42	1.87281	cDNA|AT hook motif family protein, expressed
LOC_Os01g63950	2192	4.54	2.95	1.53898	cDNA|expressed protein
LOC_Os01g63980	1824	2.37	1.505	1.57475	cDNA|ZOS1-17 - C2H2 zinc finger protein, expressed
LOC_Os01g64090	717	65.04	43.16	1.50695	cDNA|L1P family of ribosomal proteins domain containing protein, expressed
LOC_Os01g64256	1998	4.57	2.86	1.5979	cDNA|transposon protein, putative, Mutator sub-class, expressed
LOC_Os01g64350	2199	5.17	3.115	1.65971	cDNA|expressed protein
LOC_Os01g64380	315	0.995	0.515	1.93204	cDNA|expressed protein
LOC_Os01g64440	802	1.505	0.67	2.24627	cDNA|expressed protein
LOC_Os01g64470	1012	23.585	6.29	3.7496	cDNA|harpin-induced protein 1 domain containing protein, expressed
LOC_Os01g64480	666	3.38	1.115	3.03139	cDNA|harpin-induced protein 1 domain containing protein, expressed
LOC_Os01g64490	3544	6.665	4.42	1.50792	cDNA|protein kinase domain containing protein, expressed
LOC_Os01g64560	3474	6.6	3.9	1.69231	cDNA|helix-loop-helix DNA-binding protein, putative, expressed
LOC_Os01g64640	819	69.27	33.28	2.08143	cDNA|histone H3, putative, expressed
LOC_Os01g64750	2394	12.03	7.805	1.54132	cDNA|sterol 3-beta-glucosyltransferase, putative, expressed
LOC_Os01g64820	4966	6.015	3.145	1.91256	cDNA|POLA1 - Putative DNA polymerase alpha catalytic subunit, expressed
LOC_Os01g64870	2882	15.28	10.16	1.50394	cDNA|expressed protein
LOC_Os01g64900	5074	2.405	1.43	1.68182	cDNA|HEAT, putative, expressed
LOC_Os01g64970	1935	71.2	44.305	1.60704	cDNA|CAMK_CAMK_like.11 - CAMK includes calcium/calmodulin depedent protein kinases, expressed
LOC_Os01g64990	2058	1.325	0.625	2.12	cDNA|GPI transamidase subunit PIG-U domain containing protein, expressed
LOC_Os01g65070	2172.54	6.075	2.96	2.05236	cDNA|hydrolase, alpha/beta fold family domain containing protein, expressed
LOC_Os01g65210	2211	2.8	1.74	1.6092	cDNA|proton-dependent oligopeptide transport, putative, expressed
LOC_Os01g65230	2258	22.78	14.91	1.52783	cDNA|AGC_AGC_other_PDK1_Pk61C.1 - ACG kinases include homologs to PKA, PKG and PKC, expressed
LOC_Os01g65320	4563	4.345	2.53	1.71739	cDNA|expressed protein
LOC_Os01g65330	2336	22.055	14.545	1.51633	cDNA|expressed protein
LOC_Os01g65350	2010.28	12.52	8.03	1.55915	cDNA|deoxynucleoside kinase family, putative, expressed
LOC_Os01g65370	864	23.8	12.12	1.9637	cDNA|MYB family transcription factor, putative, expressed
LOC_Os01g65400	1784.62	6.1	3.26	1.87117	cDNA|DNA polymerase I, putative, expressed
LOC_Os01g65440	1083	9.88	4.51	2.19069	cDNA|universal stress protein domain containing protein, putative, expressed
LOC_Os01g65450	1378.33	24.285	15.615	1.55524	cDNA|ubiquitin-like domain-containing CTD phosphatase 1, putative, expressed
LOC_Os01g65490	1398	1.63	0.615	2.65041	cDNA|DNA binding protein, putative, expressed
LOC_Os01g65550	2233.11	38.575	24.72	1.56048	cDNA|RNA recognition motif containing protein, putative, expressed
LOC_Os01g65580	2688.27	15.835	8.275	1.9136	cDNA|mitotic checkpoint family protein, putative, expressed
LOC_Os01g65590	1764	3.735	0.765	4.88235	cDNA|galactosyltransferase, putative, expressed
LOC_Os01g65650	4110	7.475	4.9	1.52551	cDNA|receptor-like protein kinase HAIKU2 precursor, putative, expressed
LOC_Os01g65690	1219	1.54	0.91	1.69231	cDNA|4,5-DOPA dioxygenase extradiol, putative, expressed
LOC_Os01g65790	2023	20.94	13.06	1.60337	cDNA|pectinesterase, putative, expressed
LOC_Os01g65800	2051	6.655	4.155	1.60168	cDNA|powdery mildew resistant protein 5, putative, expressed
LOC_Os01g65902	1084	2.79	0.755	3.69536	cDNA|apocytochrome f precursor, putative, expressed
LOC_Os01g66010	1862	1.065	0.515	2.06796	cDNA|amino acid transporter, putative, expressed
LOC_Os01g66050	1358	26.355	17.055	1.54529	cDNA|wound-responsive family protein, putative, expressed
LOC_Os01g66110	3112	27.26	18.075	1.50816	cDNA|methyltransferase, putative, expressed
LOC_Os01g66130	2774	4.515	2.87	1.57317	cDNA|armadillo/beta-catenin repeat family protein, putative, expressed
LOC_Os01g66140	3255	9.71	4.175	2.32575	cDNA|plus-3 domain containing protein, putative, expressed
LOC_Os01g66200	2682	23.035	12.185	1.89044	cDNA|expressed protein
LOC_Os01g66350	2377	56.295	37.225	1.51229	cDNA|DUF647 domain containing protein, putative, expressed
LOC_Os01g66379	1415	8.95	5.96	1.50168	cDNA|expressed protein
LOC_Os01g66530	904	4.195	0.755	5.55629	cDNA|ARGOS, putative, expressed
LOC_Os01g66580	861	21.42	12.07	1.77465	cDNA|RNA polymerase III RPC4 domain containing protein, expressed
LOC_Os01g66700	1992	11.27	4.54	2.48238	cDNA|beta-hexosaminidase precursor, putative, expressed
LOC_Os01g66820	1763	1.15	0.515	2.23301	cDNA|inactive receptor kinase At1g27190 precursor, putative, expressed
LOC_Os01g66840	1203	3.45	1.285	2.68482	cDNA|pectinacetylesterase domain containing protein, expressed
LOC_Os01g66890	1608.98	14.455	7.715	1.87362	cDNA|BTBZ1 - Bric-a-Brac, Tramtrack, and Broad Complex BTB domain with TAZ zinc finger and Calmodulin-binding domains, expressed
LOC_Os01g67100	3812	9.34	3.97	2.35264	cDNA|expressed protein
LOC_Os01g67110	912	7.895	3.235	2.44049	cDNA|expressed protein
LOC_Os01g67160	1154	29.37	16.405	1.79031	cDNA|cyclin-dependent kinase B1-1, putative, expressed
LOC_Os01g67190	1237	4.12	2.175	1.89425	cDNA|ribonuclease T2 family domain containing protein, expressed
LOC_Os01g67220	1792.9	42.945	23.115	1.85788	cDNA|Os1bglu4 - beta-glucosidase-like protein without signal sequence, expressed
LOC_Os01g67290	3745.3	22.79	11.59	1.96635	cDNA|cyclin-related protein, putative, expressed
LOC_Os01g67340	1736.16	11.27	7.195	1.56637	cDNA|STRUBBELIG-RECEPTOR FAMILY 8 precursor, putative, expressed
LOC_Os01g67370	2191.79	23.11	13.315	1.73564	cDNA|expressed protein
LOC_Os01g67390	1620	41.295	22.245	1.85637	cDNA|POEI32 - Pollen Ole e I allergen and extensin family protein precursor, expressed
LOC_Os01g67420	2787	4.975	3.075	1.61789	cDNA|lipase, putative, expressed
LOC_Os01g67570	2263	8.635	5.02	1.72012	cDNA|PDE312/PTAC10, putative, expressed
LOC_Os01g67590	2594	6.29	2.77	2.27076	cDNA|oligopeptidase, putative, expressed
LOC_Os01g67720	1923.5	18.93	7.405	2.55638	cDNA|ABC1 family domain containing protein, putative, expressed
LOC_Os01g67740	4093	3.315	0.87	3.81034	cDNA|chromosome segregation protein, putative, expressed
LOC_Os01g67750	2835	5.645	3.74	1.50936	cDNA|expressed protein
LOC_Os01g67810	2022	5.72	0.9	6.35556	cDNA|transposon protein, putative, unclassified, expressed
LOC_Os01g67870	1964	8.7	3.61	2.40997	cDNA|expressed protein
LOC_Os01g67880	1490	19.4	9.77	1.98567	cDNA|vacuolar protein sorting-associated protein 53, putative, expressed
LOC_Os01g67920	2861	14.135	9.275	1.52399	cDNA|tetratricopeptide repeat domain containing protein, expressed
LOC_Os01g67970	4251	4.405	2.695	1.63451	cDNA|ZOS1-20 - C2H2 zinc finger protein, expressed
LOC_Os01g68010	1318.25	9.255	6.16	1.50244	cDNA|TBC domain containing protein, expressed
LOC_Os01g68104	1269	7.5	4.295	1.74622	cDNA|ZOS1-21 - C2H2 zinc finger protein, expressed
LOC_Os01g68120	5199	8.4	5.03	1.66998	cDNA|DCL3, putative, expressed
LOC_Os01g68160	1744.72	18.2	10.8	1.68519	cDNA|ZOS1-22 - C2H2 zinc finger protein, expressed
LOC_Os01g68200	915	0.895	0.535	1.6729	cDNA|expressed protein
LOC_Os01g68230	2283.45	1.89	1.125	1.68	cDNA|expressed protein
LOC_Os01g68380	2982	18.015	11.17	1.6128	cDNA|expressed protein
LOC_Os01g68570	835	7.175	4.04	1.77599	cDNA|expressed protein
LOC_Os01g68589	1233	3.32	1.645	2.01824	cDNA|LTPL39 - Protease inhibitor/seed storage/LTP family protein precursor, expressed
LOC_Os01g68680	3514	8.88	5.87	1.51278	cDNA|tetratricopeptide repeat domain containing protein, expressed
LOC_Os01g68810	5873	17.545	9.405	1.8655	cDNA|expressed protein
LOC_Os01g69060	1861	10.01	4.425	2.26215	cDNA|hydrolase, alpha/beta fold family domain containing protein, expressed
LOC_Os01g69120	2008.52	27.245	13.37	2.03777	cDNA|uncharacterized RNA methyltransferase pc1998, putative, expressed
LOC_Os01g69130	3195.22	34.21	21.6	1.5838	cDNA|dynamin family protein, putative, expressed
LOC_Os01g69210	3170	18.385	11.25	1.63422	cDNA|mannosyl-oligosaccharide glucosidase, putative, expressed
LOC_Os01g69904	2734	4.985	2.57	1.93969	cDNA|expressed protein
LOC_Os01g69910	3192.48	11.025	7.31	1.50821	cDNA|calmodulin-binding transcription activator, putative, expressed
LOC_Os01g70010	732	5.245	3.09	1.69741	cDNA|ribosomal protein L7Ae, putative, expressed
LOC_Os01g70020	2253	23.25	14.675	1.58433	cDNA|DEK C terminal domain containing protein, expressed
LOC_Os01g70100	1845	11.155	7.025	1.5879	cDNA|zinc finger DHHC domain-containing protein, putative, expressed
LOC_Os01g70120	1531	9.02	5.945	1.51724	cDNA|expressed protein
LOC_Os01g70160	1143	61.365	36.67	1.67344	cDNA|zinc finger, C3HC4 type domain containing protein, expressed
LOC_Os01g70300	2055	19.255	11.455	1.68093	cDNA|aspartokinase 3, chloroplast precursor, putative, expressed
LOC_Os01g70320	2213	24.205	15.31	1.58099	cDNA|expressed protein
LOC_Os01g70390	2262	16.3	5.88	2.77211	cDNA|expressed protein
LOC_Os01g70430	2260	5.905	3.78	1.56217	cDNA|oxidoreductase, short chain dehydrogenase/reductase family domain containing protein, expressed
LOC_Os01g70560	1425	3.13	1.955	1.60102	cDNA|expressed protein
LOC_Os01g70670	2934.51	43.72	28.245	1.54788	cDNA|BTBM1 - Bric-a-Brac, Tramtrack, Broad Complex BTB domain with Meprin and TRAF Homology MATH domain, expressed
LOC_Os01g70680	321	159.955	14.63	10.9334	cDNA|DEF1 - Defensin and Defensin-like DEFL family, expressed
LOC_Os01g70720	2925.58	12.75	5.69	2.24077	cDNA|expressed protein
LOC_Os01g70740	1692	19.2	12.78	1.50235	cDNA|expressed protein
LOC_Os01g70790	1528	39.645	20.355	1.94768	cDNA|SRC2 protein, putative, expressed
LOC_Os01g70830	675	4.2	1.605	2.61682	cDNA|esterase PIR7A, putative, expressed
LOC_Os01g70840	1092	3.815	2.48	1.53831	cDNA|esterase, putative, expressed
LOC_Os01g70860	1047	11.99	4.585	2.61505	cDNA|esterase, putative, expressed
LOC_Os01g70930	1433	9.465	3.92	2.41454	cDNA|leucoanthocyanidin dioxygenase, putative, expressed
LOC_Os01g70940	3488.7	10.07	6.28	1.6035	cDNA|potassium transporter, putative, expressed
LOC_Os01g70960	1545.04	28.68	18.925	1.51546	cDNA|cytochrome c1-1, heme protein, mitochondrial precursor, putative, expressed
LOC_Os01g71050	2111	98.315	50.185	1.95905	cDNA|MSP domain containing protein, putative, expressed
LOC_Os01g71100	3575	3.32	2.025	1.63951	cDNA|expressed protein
LOC_Os01g71106	4440	6.975	3.675	1.89796	cDNA|NBS-LRR disease resistance protein, putative, expressed
LOC_Os01g71170	935	6.785	2.03	3.34236	cDNA|classical arabinogalactan protein 26 precursor, putative, expressed
LOC_Os01g71256	2476	3.75	2.33	1.60944	cDNA|expressed protein
LOC_Os01g71280	2130	25.25	14.3	1.76573	cDNA|glycerol-3-phosphate dehydrogenase, putative, expressed
LOC_Os01g71320	2310	20.67	13.4	1.54254	cDNA|hexokinase, putative, expressed
LOC_Os01g71590	2518.11	74.41	48.48	1.53486	cDNA|expressed protein
LOC_Os01g71620	5247	3.195	1.53	2.08824	cDNA|expressed protein
LOC_Os01g71630	2407.58	76.945	42.61	1.8058	cDNA|expressed protein
LOC_Os01g71790	952	4.24	2.295	1.84749	cDNA|NAM, putative, expressed
LOC_Os01g71960	2474	3.965	2.315	1.71274	cDNA|endonuclease, putative, expressed
LOC_Os01g72000	2782	2.96	1.6	1.85	cDNA|armadillo repeat-containing protein, putative, expressed
LOC_Os01g72080	1211	58.45	32.16	1.81748	cDNA|calmodulin-like protein 1, putative, expressed
LOC_Os01g72090	1234.65	9.565	4.315	2.21669	cDNA|phycoerythrobilin ferredoxin oxidoreductase, putative, expressed
LOC_Os01g72100	1275	34.325	22.265	1.54166	cDNA|OsCML10 - Calmodulin-related calcium sensor protein, expressed
LOC_Os01g72140	1246	1.11	0.545	2.0367	cDNA|glutathione S-transferase, putative, expressed
LOC_Os01g72205	735	7.48	4.41	1.69615	cDNA|proline synthetase co-transcribed bacterial homolog protein, putative, expressed
LOC_Os01g72230	1784	9.84	4.68	2.10256	cDNA|stromal membrane-associated protein, putative, expressed
LOC_Os01g72530	999	18.48	3.755	4.92144	cDNA|OsCML31 - Calmodulin-related calcium sensor protein, expressed
LOC_Os01g72630	1509	2.455	1.235	1.98785	cDNA|expressed protein
LOC_Os01g72780	4075	5.615	3.39	1.65634	cDNA|expressed protein
LOC_Os01g72800	1345	15.47	7.685	2.01301	cDNA|signal recognition particle receptor, putative, expressed
LOC_Os01g72820	2480.4	5.6	2.815	1.98934	cDNA|CRS1/YhbY domain containing protein, putative, expressed
LOC_Os01g72880	2623	6.345	2.6	2.44038	cDNA|DNA mismatch repair protein Mlh1, putative, expressed
LOC_Os01g72940	2180	6.575	3.84	1.71224	cDNA|phosphatidylserine decarboxylase, putative, expressed
LOC_Os01g72980	2704.36	11.3	6.545	1.72651	cDNA|tRNA uridine 5-carboxymethylaminomethyl modification enzyme gidA, putative, expressed
LOC_Os01g73005	1462	2.675	1.71	1.56433	cDNA|expressed protein
LOC_Os01g73024	596	6.355	3.255	1.95238	cDNA|expressed protein
LOC_Os01g73060	1350	1.9	0.925	2.05405	cDNA|expressed protein
LOC_Os01g73070	2938	2.035	1.135	1.79295	cDNA|expressed protein
LOC_Os01g73080	3988.08	8.375	3.395	2.46686	cDNA|expressed protein
LOC_Os01g73230	977	21.815	12.765	1.70897	cDNA|syntaxin 6, putative, expressed
LOC_Os01g73500	1145.62	25.63	16.135	1.58847	cDNA|expressed protein
LOC_Os01g73620	4233.72	21.96	14.46	1.51867	cDNA|expressed protein
LOC_Os01g73750	1821	4.33	2.325	1.86237	cDNA|Leucine Rich Repeat family protein, expressed
LOC_Os01g73760	2185	9.27	4.89	1.89571	cDNA|IPP transferase, putative, expressed
LOC_Os01g73840	1142.16	9.125	4.665	1.95606	cDNA|expressed protein
LOC_Os01g73890	807	24.325	16.05	1.51558	cDNA|transcription initiation factor IIA gamma chain, putative, expressed
LOC_Os01g73900	1877	17.02	9.85	1.72792	cDNA|DEAD-box ATP-dependent RNA helicase, putative, expressed
LOC_Os01g74040	1526	4.81	1.975	2.43544	cDNA|zinc finger, RING-type, putative, expressed
LOC_Os01g74146	1932	4.775	2.34	2.0406	cDNA|WD repeat-containing protein, putative, expressed
LOC_Os01g74180	3500	10.75	6.12	1.75654	cDNA|adaptin, putative, expressed
LOC_Os01g74310	4170.76	28.945	18.465	1.56756	cDNA|expressed protein
LOC_Os01g74370	1501	4	1.12	3.57143	cDNA|domain of unknown function DUF966 domain containing protein, expressed
LOC_Os01g74450	1409	27.46	7.39	3.71583	cDNA|aquaporin protein, putative, expressed
LOC_Os01g74460	2294.88	17.465	10.38	1.68256	cDNA|vacuolar fusion protein MON1 homolog A, putative, expressed
LOC_Os01g74470	5190	10.475	6.995	1.4975	cDNA|ABC transporter, ATP-binding protein, putative, expressed
LOC_Os01g74520	1378	19.38	12.33	1.57178	cDNA|methyltransferase domain containing protein, putative, expressed
LOC_Os01g74610	6128	20.555	13.735	1.49654	cDNA|zinc finger, C3HC4 type domain containing protein, expressed
LOC_Os01g74640	1671.33	9.87	5.215	1.89262	cDNA|mitochondrial carrier protein, putative, expressed
LOC_Os02g01130	709	0.89	0.555	1.6036	cDNA|expressed protein
LOC_Os02g01170	3221	58.49	33.995	1.72055	cDNA|HECT-domain domain containing protein, expressed
LOC_Os02g01180	3103	7.335	4.195	1.74851	cDNA|kinesin motor domain containing protein, putative, expressed
LOC_Os02g01275	1095	7.645	3.955	1.933	cDNA|expressed protein
LOC_Os02g01280	2335	47.885	22.165	2.16039	cDNA|T-complex protein, putative, expressed
LOC_Os02g01290	1062	20.395	8.48	2.40507	cDNA|expressed protein
LOC_Os02g01355	816	7.9	4.58	1.72489	cDNA|MADS-box transcription factor, putative, expressed
LOC_Os02g01365	1452	5.745	3.725	1.54228	cDNA|expressed protein
LOC_Os02g01480	1190	6.685	4.22	1.58412	cDNA|nucleic acid binding protein, putative, expressed
LOC_Os02g01500	2224	24.915	13.53	1.84146	cDNA|2-oxo acid dehydrogenases acyltransferase domain containing protein, expressed
LOC_Os02g01540	999	4.135	1.555	2.65916	cDNA|ribosomal protein, putative, expressed
LOC_Os02g01710	1926.29	3.68	2.435	1.51129	cDNA|peptidase family C78 domain containing protein, expressed
LOC_Os02g01760	720	5.255	3.085	1.7034	cDNA|diphosphomevalonate decarboxylase family protein, expressed
LOC_Os02g01940	2994	2.985	1.525	1.95738	cDNA|transcription factor jumonji, putative, expressed
LOC_Os02g01980	1960	2.26	1.405	1.60854	cDNA|GDSL-like lipase/acylhydrolase, putative, expressed
LOC_Os02g02050	8431	9.955	4.245	2.34511	cDNA|SNF2 family N-terminal domain containing protein, expressed
LOC_Os02g02110	2577	3.6	1.36	2.64706	cDNA|Alg9-like mannosyltransferase protein, putative, expressed
LOC_Os02g02120	2858	7.4	2.45	3.02041	cDNA|OsWAK11 - OsWAK receptor-like protein kinase, expressed
LOC_Os02g02370	894	1.885	0.6	3.14167	cDNA|myb-like DNA-binding domain containing protein, putative, expressed
LOC_Os02g02390	2736	10.065	3.995	2.5194	cDNA|S1 RNA binding domain containing protein, expressed
LOC_Os02g02424	1770.75	20.625	13.14	1.56963	cDNA|ZOS2-02 - C2H2 zinc finger protein, expressed
LOC_Os02g02500	1873	6.845	4.23	1.6182	cDNA|remorin family protein, putative, expressed
LOC_Os02g02524	1475	10.115	3.38	2.9926	cDNA|canopy homolog 2 precursor, putative, expressed
LOC_Os02g02550	1390	5.63	3.11	1.81029	cDNA|peptidyl-prolyl cis-trans isomerase, FKBP-type, putative, expressed
LOC_Os02g02560	1783	6.605	2.84	2.3257	cDNA|UTP--glucose-1-phosphate uridylyltransferase, putative, expressed
LOC_Os02g02570	1430	4.875	2.685	1.81564	cDNA|autophagy protein 5, putative, expressed
LOC_Os02g02620	1899	11.825	7.265	1.62767	cDNA|sialyltransferase family domain containing protein, expressed
LOC_Os02g02670	5184	1.465	0.765	1.91503	cDNA|NBS-LRR disease resistance protein, putative, expressed
LOC_Os02g02750	2533.25	19.04	12.285	1.54986	cDNA|CDP-alcohol phosphatidyltransferase, putative, expressed
LOC_Os02g02840	1432	61.42	40.31	1.52369	cDNA|ras-related protein, putative, expressed
LOC_Os02g02860	2079	11.785	7.785	1.51381	cDNA|glutamyl-tRNA synthetase, putative, expressed
LOC_Os02g03000	2659	19.385	10.405	1.86305	cDNA|division protein, putative, expressed
LOC_Os02g03030	1086	1.89	1.025	1.8439	cDNA|ATXR, putative, expressed
LOC_Os02g03050	1913.33	6.135	3.88	1.58119	cDNA|dimethyladenosine transferase, putative, expressed
LOC_Os02g03210	1890	1.39	0.55	2.52727	cDNA|FAD-binding and arabino-lactone oxidase domains containing protein, putative, expressed
LOC_Os02g03220	2229	8.545	4.37	1.95538	cDNA|protein binding protein, putative, expressed
LOC_Os02g03294	1039	2.395	1.495	1.60201	cDNA|cyclin, putative, expressed
LOC_Os02g03320	2146	2.475	1.505	1.64452	cDNA|plant neutral invertase domain containing protein, expressed
LOC_Os02g03340	1402.01	7.78	4.59	1.69499	cDNA|RNA polymerase II transcription factor B subunit 4, putative, expressed
LOC_Os02g03360	616	1.275	0.645	1.97674	cDNA|expressed protein
LOC_Os02g03430	779	1.865	0.565	3.30088	cDNA|expressed protein
LOC_Os02g03670	2415.61	0.99	0.58	1.7069	cDNA|expressed protein
LOC_Os02g03690	2406	5.91	3.315	1.78281	cDNA|beta-amylase, putative, expressed
LOC_Os02g03720	1384	5.11	1.875	2.72533	cDNA|expressed protein
LOC_Os02g03790	2105	13.94	9.32	1.49571	cDNA|expressed protein
LOC_Os02g03830	863	4.465	2.545	1.75442	cDNA|expressed protein
LOC_Os02g03840	9464	20.92	3.15	6.64127	cDNA|expressed protein
LOC_Os02g03930	3040	1.51	0.515	2.93204	cDNA|expressed protein
LOC_Os02g03940	2045	3.175	1.35	2.35185	cDNA|expressed protein
LOC_Os02g03950	1599.66	7.52	4.48	1.67857	cDNA|zinc finger, C3HC4 type family protein, expressed
LOC_Os02g04010	2345.31	24.13	15.74	1.53304	cDNA|cyclin-T1-1, putative, expressed
LOC_Os02g04040	1819	36.99	11.105	3.33093	cDNA|RecF/RecN/SMC N terminal domain containing protein, expressed
LOC_Os02g04050	2085	27.65	7.705	3.58858	cDNA|chromosome segregation protein, putative, expressed
LOC_Os02g04110	1601	2.95	1.465	2.01365	cDNA|expressed protein
LOC_Os02g04130	1079	15.415	2.425	6.3567	cDNA|DUF1645 domain containing protein, putative, expressed
LOC_Os02g04240	2118	3.15	1.73	1.82081	cDNA|wee1-like protein kinase, putative, expressed
LOC_Os02g04325	859	25.805	14.635	1.76324	cDNA|expressed protein
LOC_Os02g04500	1731	1.145	0.55	2.08182	cDNA|S-adenosyl-L-methionine-dependent methyltransferase mraW, putative, expressed
LOC_Os02g04510	2419	39.225	20.9	1.87679	cDNA|UOS1, putative, expressed
LOC_Os02g04550	303	2.08	1.225	1.69796	cDNA|expressed protein
LOC_Os02g04630	1089	1.145	0.575	1.9913	cDNA|sodium/calcium exchanger protein, putative, expressed
LOC_Os02g04650	1174	53.03	32.045	1.65486	cDNA|activator of 90 kDa heat shock protein ATPase homolog, putative, expressed
LOC_Os02g04660	2234.34	35.38	20.42	1.73262	cDNA|arginine N-methyltransferase 5, putative, expressed
LOC_Os02g04670	3525	17.755	11.67	1.52142	cDNA|glucan endo-1,3-beta-glucosidase precursor, putative, expressed
LOC_Os02g04680	2514	7.27	4.395	1.65415	cDNA|OsSPL3 - SBP-box gene family member, expressed
LOC_Os02g04690	2532	3.77	1.805	2.08864	cDNA|cycloartenol synthase, putative, expressed
LOC_Os02g04730	1857	3.345	0.965	3.46632	cDNA|cycloartenol synthase, putative, expressed
LOC_Os02g04870	231	2.85	1.01	2.82178	cDNA|retrotransposon protein, putative, Ty1-copia subclass, expressed
LOC_Os02g04970	4893	8.385	4.23	1.98227	cDNA|expressed protein
LOC_Os02g05040	3592	1.105	0.565	1.95575	cDNA|cyclin-related protein, putative, expressed
LOC_Os02g05410	3950	2.48	1.365	1.81685	cDNA|splicing factor 3B subunit 1, putative, expressed
LOC_Os02g05440	1482	28.345	15.55	1.82283	cDNA|expressed protein
LOC_Os02g05490	2050	17.605	7.15	2.46224	cDNA|expressed protein
LOC_Os02g05500	1534	5.215	3.405	1.53157	cDNA|pyridoxamine 5'-phosphate oxidase family protein, putative, expressed
LOC_Os02g05520	994	3.565	1.91	1.86649	cDNA|expressed protein
LOC_Os02g05610	2519	3.485	2.165	1.6097	cDNA|ZOS2-03 - C2H2 zinc finger protein, expressed
LOC_Os02g05620	2472	9.135	5.675	1.60969	cDNA|ATEXO70G1, putative, expressed
LOC_Os02g05680	1523.53	12.87	8.11	1.58693	cDNA|apoptosis-inducing factor 2, putative, expressed
LOC_Os02g05780	549	5.375	1.96	2.74235	cDNA|expressed protein
LOC_Os02g05900	1910	2.315	1	2.315	cDNA|ternary complex factor MIP1, putative, expressed
LOC_Os02g05950	3409	1.985	1.145	1.73362	cDNA|phytosulfokine receptor precursor, putative, expressed
LOC_Os02g05980	3548	2.515	1.665	1.51051	cDNA|phytosulfokine receptor precursor, putative, expressed
LOC_Os02g06030	2377	0.975	0.595	1.63866	cDNA|phytosulfokine receptor precursor, putative, expressed
LOC_Os02g06170	1149.09	13.745	7.545	1.82174	cDNA|expressed protein
LOC_Os02g06180	2160	2.94	1.52	1.93421	cDNA|phytosulfokine receptor precursor, putative, expressed
LOC_Os02g06200	2133	1.405	0.87	1.61494	cDNA|phytosulfokine receptor precursor, putative, expressed
LOC_Os02g06230	4362	3.72	2.37	1.56962	cDNA|retrotransposon protein, putative, unclassified, expressed
LOC_Os02g06290	1352.63	5.175	2.685	1.92737	cDNA|rhodanese-like domain containing protein, putative, expressed
LOC_Os02g06300	2823	11.45	6.005	1.90674	cDNA|GTP-binding protein lepA, putative, expressed
LOC_Os02g06340	1915	6.345	2.78	2.28237	cDNA|EH domain-containing protein 1, putative, expressed
LOC_Os02g06350	741	1.87	1.07	1.74766	cDNA|expressed protein
LOC_Os02g06470	1863	3.995	1.89	2.11376	cDNA|OsFBX38 - F-box domain containing protein, expressed
LOC_Os02g06490	1835	1.75	0.91	1.92308	cDNA|vacuolar protein sorting-associated protein 4, putative, expressed
LOC_Os02g06500	4541	4.095	2.555	1.60274	cDNA|DSHCT domain containing protein, expressed
LOC_Os02g06570	2439.58	8.29	5.27	1.57306	cDNA|CAMK_KIN1/SNF1/Nim1_like.13 - CAMK includes calcium/calmodulin depedent protein kinases, expressed
LOC_Os02g06584	2252.89	30.435	19.27	1.5794	cDNA|zinc finger C-x8-C-x5-C-x3-H type family protein, expressed
LOC_Os02g06588	1673	16.67	11.105	1.50113	cDNA|ATP binding protein, putative, expressed
LOC_Os02g06592	2293	25.745	16.425	1.56743	cDNA|SNF2 family N-terminal domain containing protein, expressed
LOC_Os02g06720	4710	17	7.46	2.27882	cDNA|WD domain containing protein, putative, expressed
LOC_Os02g06725	2712	7.87	4.335	1.81546	cDNA|expressed protein
LOC_Os02g06840	2169.67	22.775	13.305	1.71176	cDNA|galactosyltransferase, putative, expressed
LOC_Os02g06850	381	1.34	0.545	2.45872	cDNA|expressed protein
LOC_Os02g06890	1040	18.86	12.04	1.56645	cDNA|OTU-like cysteine protease family protein, putative, expressed
LOC_Os02g06920	2049.34	9.93	6.61	1.50227	cDNA|zinc finger, C3HC4 type, domain containing protein, expressed
LOC_Os02g06930	1845.07	5.4	1.92	2.8125	cDNA|protein kinase, putative, expressed
LOC_Os02g07010	1463	4.535	2.79	1.62545	cDNA|expressed protein
LOC_Os02g07030	1576.42	4.8	3.185	1.50706	cDNA|DUF640 domain containing protein, putative, expressed
LOC_Os02g07070	3743.03	14.645	9.285	1.57728	cDNA|RNA recognition motif family protein, expressed
LOC_Os02g07120	4480	42.355	22.11	1.91565	cDNA|HEAT repeat family protein, putative, expressed
LOC_Os02g07180	1699	1.92	0.645	2.97674	cDNA|expressed protein
LOC_Os02g07190	2889	6.125	1.75	3.5	cDNA|expressed protein
LOC_Os02g07250	1579	9.37	6.11	1.53355	cDNA|peptidase, cysteine peptidase active site, putative, expressed
LOC_Os02g07340	3280	4.745	1.435	3.30662	cDNA|HEAT repeat family protein, putative, expressed
LOC_Os02g07480	1975.49	5.79	3.035	1.90774	cDNA|transglycosylase SLT domain containing protein, expressed
LOC_Os02g07495	294	3.41	1.815	1.87879	cDNA|expressed protein
LOC_Os02g07550	578	51.655	12.36	4.17921	cDNA|DEFL1 - Defensin and Defensin-like DEFL family, expressed
LOC_Os02g07600	258	31.295	3.575	8.75385	cDNA|DEF3 - Defensin and Defensin-like DEFL family, expressed
LOC_Os02g07624	285	412.095	37.51	10.9863	cDNA|gamma-thionin family domain containing protein, expressed
LOC_Os02g07628	282	195.705	13.49	14.5074	cDNA|gamma-thionin family domain containing protein, expressed
LOC_Os02g07630	3249	12.44	7.995	1.55597	cDNA|copper-transporting ATPase, putative, expressed
LOC_Os02g07680	2239.8	14.045	6.995	2.00786	cDNA|cytochrome P450, putative, expressed
LOC_Os02g07740	1678	5.095	2.56	1.99023	cDNA|RNA binding protein, putative, expressed
LOC_Os02g07750	1720	19.095	12.14	1.5729	cDNA|cell cycle control protein, putative, expressed
LOC_Os02g07770	1068	1.345	0.635	2.11811	cDNA|Myb transcription factor, putative, expressed
LOC_Os02g07870	2500	13.49	5.305	2.54288	cDNA|ATP synthase, putative, expressed
LOC_Os02g07930	1475	12.565	7.44	1.68884	cDNA|B-box zinc finger family protein, putative, expressed
LOC_Os02g08010	2429	22.18	10.135	2.18846	cDNA|LTPL43 - Protease inhibitor/seed storage/LTP family protein precursor, putative, expressed
LOC_Os02g08018	978	18.465	9.135	2.02135	cDNA|calcium-transporting ATPase 9, plasma membrane-type, putative, expressed
LOC_Os02g08080	1750	1.43	0.655	2.18321	cDNA|expressed protein
LOC_Os02g08140	2131	9.245	5.95	1.55378	cDNA|CAMK_KIN1/SNF1/Nim1_like.14 - CAMK includes calcium/calmodulin depedent protein kinases, expressed
LOC_Os02g08200	393	1.81	1.045	1.73206	cDNA|zinc finger, C3HC4 type domain containing protein, expressed
LOC_Os02g08220	1053	8.45	4.325	1.95376	cDNA|expressed protein
LOC_Os02g08420	1697	12.355	8.07	1.53098	cDNA|cinnamoyl CoA reductase, putative, expressed
LOC_Os02g08440	1886.51	19.035	4.94	3.85324	cDNA|WRKY71, expressed
LOC_Os02g08490	3313	13.12	8.115	1.61676	cDNA|chaperone protein clpB 1, putative, expressed
LOC_Os02g09060	1795.65	33.285	21.195	1.57042	cDNA|BRCA1-associated protein, putative, expressed
LOC_Os02g09170	3520.73	17.91	10.01	1.78921	cDNA|sucrose-phosphate synthase, putative, expressed
LOC_Os02g09260	1595.99	11.88	6.325	1.87826	cDNA|cytochrome P450 71A1, putative, expressed
LOC_Os02g09290	1720	6.71	3.09	2.17152	cDNA|cytochrome P450 71D10, putative, expressed
LOC_Os02g09310	1437	5.555	2.215	2.5079	cDNA|cytochrome P450, putative, expressed
LOC_Os02g09340	3015	16.505	8.015	2.05926	cDNA|expressed protein
LOC_Os02g09630	1573	2.705	1.795	1.50696	cDNA|GA20292-PA, putative, expressed
LOC_Os02g09840	2430	7.39	4.745	1.55743	cDNA|serine/threonine-protein phosphatase 2A regulatory subunit B subunitbeta, putative, expressed
LOC_Os02g09920	3826	38.67	20.14	1.92006	cDNA|PHD-finger domain containing protein, putative, expressed
LOC_Os02g09980	917	1.75	0.53	3.30189	cDNA|expressed protein
LOC_Os02g09990	1317	2.745	1.37	2.00365	cDNA|expressed protein
LOC_Os02g10020	1519	3.46	1.54	2.24675	cDNA|Mad3/BUB1 homology region 1 domain containing protein, expressed
LOC_Os02g10040	1273	6.47	3.665	1.76535	cDNA|guanine nucleotide-exchange protein like, putative, expressed
LOC_Os02g10090	2358	10.12	6.105	1.65766	cDNA|expressed protein
LOC_Os02g10220	1265	22.45	14.52	1.54614	cDNA|heat shock protein DnaJ, putative, expressed
LOC_Os02g10240	1047	7.91	3.095	2.55574	cDNA|ZOS2-05 - C2H2 zinc finger protein, expressed
LOC_Os02g10320	1294	5.99	3.425	1.74891	cDNA|3-oxoacyl-synthase, putative, expressed
LOC_Os02g10440	2228	13.875	8.21	1.69001	cDNA|protein with a conserved N-terminal region, putative, expressed
LOC_Os02g10470	1227	14.94	7.62	1.96063	cDNA|EF hand family protein, putative, expressed
LOC_Os02g10490	3009	1.755	0.72	2.4375	cDNA|expressed protein
LOC_Os02g10690	1736.57	29.335	17.02	1.72356	cDNA|targeting protein for Xklp2, putative, expressed
LOC_Os02g10730	967	6.405	3.16	2.0269	cDNA|expressed protein
LOC_Os02g10790	4007	12.11	4.6	2.63261	cDNA|expressed protein
LOC_Os02g10794	1313	6.63	3.15	2.10476	cDNA|expressed protein
LOC_Os02g10860	1083	12.46	7.055	1.76612	cDNA|bZIP transcription factor domain containing protein, expressed
LOC_Os02g10990	1963	2.785	1.595	1.74608	cDNA|FAD binding domain of DNA photolyase domain containing protein, expressed
LOC_Os02g11070	2035	2.525	1.12	2.25446	cDNA|3-ketoacyl-CoA synthase, putative, expressed
LOC_Os02g11665	4228	1.805	1.11	1.62613	cDNA|transposon protein, putative, unclassified, expressed
LOC_Os02g11740	2258	85.605	53.71	1.59384	cDNA|plastidic ATP/ADP-transporter, putative, expressed
LOC_Os02g11830	3429	40.47	20.85	1.94101	cDNA|coatomer subunit beta, putative, expressed
LOC_Os02g11840	2245	41.21	27.24	1.51285	cDNA|coatomer subunit beta-2, putative, expressed
LOC_Os02g11859	697	10.485	4.255	2.46416	cDNA|expressed protein
LOC_Os02g11960	2895	43.965	19.58	2.2454	cDNA|ABC transporter, ATP-binding protein, putative, expressed
LOC_Os02g12000	261	1.65	0.83	1.98795	cDNA|expressed protein
LOC_Os02g12090	255	6.55	3.425	1.91241	cDNA|expressed protein
LOC_Os02g12130	540	2.755	1.2	2.29583	cDNA|cysteine-rich receptor-like protein kinase 35 precursor, putative, expressed
LOC_Os02g12200	363	5.43	3.235	1.67852	cDNA|kinesin heavy chain, putative, expressed
LOC_Os02g12210	798	3.585	1.655	2.16616	cDNA|expressed protein
LOC_Os02g12360	3183	17.935	11.97	1.49833	cDNA|nuclear protein ZAP-related, putative, expressed
LOC_Os02g12650	2865.05	112.22	70.29	1.59653	cDNA|puromycin-sensitive aminopeptidase, putative, expressed
LOC_Os02g12670	2975	3.05	1.685	1.81009	cDNA|protein kinase family protein, putative, expressed
LOC_Os02g12730	2923.19	7.48	3.235	2.31221	cDNA|beta-galactosidase precursor, putative, expressed
LOC_Os02g12740	1669	8.38	5.04	1.6627	cDNA|GPI-anchor transamidase precursor, putative, expressed
LOC_Os02g12810	3117.48	19.89	13.135	1.51427	cDNA|protein kinase domain containing protein, expressed
LOC_Os02g12840	3106	3.065	1.705	1.79765	cDNA|DEAD-box ATP-dependent RNA helicase, putative, expressed
LOC_Os02g12890	2002.14	4.975	3.205	1.55226	cDNA|cytochrome P450, putative, expressed
LOC_Os02g12900	2268.04	6.935	3.81	1.82021	cDNA|cysteine synthase, putative, expressed
LOC_Os02g13110	2340	27.825	14.72	1.89029	cDNA|serine/threonine protein phosphatase 2A 55 kDa regulatory subunit B, putative, expressed
LOC_Os02g13140	2220	18.775	10.935	1.71696	cDNA|xaa-Pro dipeptidase, putative, expressed
LOC_Os02g13170	2047	6.86	4.49	1.52784	cDNA|mitochondrial carrier protein, putative, expressed
LOC_Os02g13200	1163	16.19	10.01	1.61738	cDNA|expressed protein
LOC_Os02g13270	1145	25.91	15.805	1.63935	cDNA|Mpv17 / PMP22 family domain containing protein, expressed
LOC_Os02g13300	1570	11.685	7.68	1.52148	cDNA|mitochondrial carrier protein, putative, expressed
LOC_Os02g13350	1162	3.735	2.32	1.60991	cDNA|hydrolase, NUDIX family, domain containing protein, expressed
LOC_Os02g13540	201	2.245	0.58	3.87069	cDNA|expressed protein
LOC_Os02g13560	2883.06	33.63	20.695	1.62503	cDNA|transporter family protein, putative, expressed
LOC_Os02g13660	1007	34.19	17.13	1.99591	cDNA|meiosis 5, putative, expressed
LOC_Os02g13710	1196	0.955	0.525	1.81905	cDNA|ethylene-responsive transcription factor TINY, putative, expressed
LOC_Os02g13850	3671	11.115	4.775	2.32775	cDNA|leucine-rich repeat-containing protein kinase family protein, putative, expressed
LOC_Os02g13870	1708	45.705	28.095	1.6268	cDNA|aquaporin protein, putative, expressed
LOC_Os02g13965	2511	0.985	0.545	1.80734	cDNA|lectin protein kinase family protein, putative, expressed
LOC_Os02g13980	294	1.615	0.73	2.21233	cDNA|expressed protein
LOC_Os02g14020	1566	1.39	0.885	1.57062	cDNA|expressed protein
LOC_Os02g14160	1606	8.8	2.63	3.34601	cDNA|peroxidase precursor, putative, expressed
LOC_Os02g14500	2326	12.945	6.59	1.96434	cDNA|expressed protein
LOC_Os02g14520	2940	2.755	1.605	1.71651	cDNA|transposon protein, putative, CACTA, En/Spm sub-class, expressed
LOC_Os02g14730	2864	23.385	14.45	1.61834	cDNA|ubiquitin carboxyl-terminal hydrolase family protein, expressed
LOC_Os02g14800	5256.98	1.99	1.1	1.80909	cDNA|expressed protein
LOC_Os02g14874	1363.35	4.685	2.755	1.70054	cDNA|expressed protein
LOC_Os02g14900	5120	3.705	1	3.705	cDNA|1,3-beta-glucan synthase component domain containing protein, expressed
LOC_Os02g14929	2014	14.24	8.535	1.66842	cDNA|T-complex protein, putative, expressed
LOC_Os02g14990	630	1.635	0.785	2.0828	cDNA|zinc finger, C3HC4 type domain containing protein, expressed
LOC_Os02g15120	1066	2.56	1.68	1.52381	cDNA|RING-H2 finger protein, putative, expressed
LOC_Os02g15230	1981.01	38.475	24.905	1.54487	cDNA|GDSL-like lipase/acylhydrolase, putative, expressed
LOC_Os02g15260	627	3.13	1.585	1.97476	cDNA|expressed protein
LOC_Os02g15360	3360	2.365	1.525	1.55082	cDNA|expressed protein
LOC_Os02g15520	2249.3	4.185	2.545	1.6444	cDNA|transposon protein, putative, unclassified, expressed
LOC_Os02g15660	3109	14.17	6.28	2.25637	cDNA|tetratricopeptide repeat, putative, expressed
LOC_Os02g15710	381	28.825	3.25	8.86923	cDNA|plastocyanin-like domain containing protein, putative, expressed
LOC_Os02g15730	765	1.71	0.9	1.9	cDNA|plastocyanin-like domain containing protein, putative, expressed
LOC_Os02g15790	1239	0.77	0.505	1.52475	cDNA|expressed protein
LOC_Os02g15810	1899	9.975	5.03	1.9831	cDNA|HMG1/2, putative, expressed
LOC_Os02g15930	1592	9.78	4.145	2.35947	cDNA|expressed protein
LOC_Os02g16500	222	15.455	8.315	1.85869	cDNA|expressed protein
LOC_Os02g16650	2990	2.845	1.755	1.62108	cDNA|PPR repeat domain containing protein, putative, expressed
LOC_Os02g16660	1895	7.93	4.655	1.70354	cDNA|cbxX, chromosomal, putative, expressed
LOC_Os02g16670	2103	3.87	1.83	2.11475	cDNA|ATP-binding domain-containing protein, putative, expressed
LOC_Os02g16709	1441	6.77	4.395	1.54039	cDNA|peptidase, putative, expressed
LOC_Os02g17190	2031	13.69	5.55	2.46667	cDNA|MYB family transcription factor, putative, expressed
LOC_Os02g17230	1155	11.985	0.955	12.5497	cDNA|flavin monooxygenase, putative, expressed
LOC_Os02g17250	1592	4.065	2.7	1.50556	cDNA|expressed protein
LOC_Os02g17292	5105.57	9.345	5.945	1.57191	cDNA|retrotransposon protein, putative, unclassified, expressed
LOC_Os02g17304	3188	3.275	2.1	1.55952	cDNA|resistance protein, putative, expressed
LOC_Os02g17360	2732	4.015	1.63	2.46319	cDNA|PPR repeat domain containing protein, putative, expressed
LOC_Os02g17370	530	4.865	2.46	1.97764	cDNA|expressed protein
LOC_Os02g17620	952	41.755	16.765	2.49061	cDNA|isochorismatase family protein, putative, expressed
LOC_Os02g17700	1935	4.24	2.59	1.63707	cDNA|pyridine nucleotide-disulphide oxidoreductase domain containing protein, expressed
LOC_Os02g17780	2943	2.07	0.91	2.27473	cDNA|ent-kaurene synthase, chloroplast precursor, putative, expressed
LOC_Os02g17910	2044	10.27	6.325	1.62372	cDNA|CK1_CaseinKinase_1.4 - CK1 includes the casein kinase 1 kinases, expressed
LOC_Os02g17940	1767.45	9.725	4.57	2.12801	cDNA|leucoanthocyanidin dioxygenase, putative, expressed
LOC_Os02g17970	4204.77	16.515	10.515	1.57061	cDNA|AGC_PKA/PKG_like.1 - ACG kinases include homologs to PKA, PKG and PKC, expressed
LOC_Os02g18070	2904	1.145	0.605	1.89256	cDNA|NB-ARC domain containing protein, expressed
LOC_Os02g18180	2734	7.795	3.83	2.03525	cDNA|ATP-binding cassette sub-family E member 1, putative, expressed
LOC_Os02g18370	3659	6.705	2.54	2.63976	cDNA|transposon protein, putative, unclassified, expressed
LOC_Os02g18410	1209	33.65	8.235	4.08622	cDNA|salt stress root protein RS1, putative, expressed
LOC_Os02g18515	1890	2.8	1.065	2.62911	cDNA|retrotransposon protein, putative, unclassified, expressed
LOC_Os02g18612	734	1.31	0.505	2.59406	cDNA|expressed protein
LOC_Os02g18630	1461	3.4	2.2	1.54545	cDNA|OsFBX44 - F-box domain containing protein, expressed
LOC_Os02g18810	3783	3.825	2.435	1.57084	cDNA|pentatricopeptide, putative, expressed
LOC_Os02g19130	2215	9.5	5.25	1.80952	cDNA|transcription factor X1, putative, expressed
LOC_Os02g19440	1427.5	10.695	6.15	1.73902	cDNA|sirohydrochlorin ferrochelatase, putative, expressed
LOC_Os02g19550	2284	2.095	1.375	1.52364	cDNA|lectin-like receptor kinase, putative, expressed
LOC_Os02g19880	888	2.06	0.545	3.77982	cDNA|expressed protein
LOC_Os02g19890	4255.57	3.33	2.18	1.52752	cDNA|stripe rust resistance protein Yr10, putative, expressed
LOC_Os02g20130	267	5.01	2.85	1.75789	cDNA|DEFL72 - Defensin and Defensin-like DEFL family
LOC_Os02g20160	3120	2.07	1.38	1.5	cDNA|PPR repeat domain containing protein, putative, expressed
LOC_Os02g20170	1250	16.675	10.585	1.57534	cDNA|drought induced 19 protein, putative, expressed
LOC_Os02g20270	1522	12.275	7.805	1.57271	cDNA|expressed protein
LOC_Os02g20330	1044	7.105	4.33	1.64088	cDNA|expressed protein
LOC_Os02g20410	3728	18.13	10.445	1.73576	cDNA|GTP binding protein, putative, expressed
LOC_Os02g20490	1319	13.505	7.575	1.78284	cDNA|expressed protein
LOC_Os02g20950	2330	6.605	3.24	2.03858	cDNA|expressed protein
LOC_Os02g21040	2170	3.29	1.755	1.87464	cDNA|aspartic proteinase nepenthesin precursor, putative, expressed
LOC_Os02g21120	411	12.2	5.08	2.40157	cDNA|transposon protein, putative, unclassified
LOC_Os02g21190	4103.49	10.035	3.95	2.54051	cDNA|expressed protein
LOC_Os02g21340	3507	2.635	1.44	1.82986	cDNA|ABC-2 type transporter family protein, expressed
LOC_Os02g21510	1782.57	3.505	2.1	1.66905	cDNA|NOL1/NOP2/sun family protein, putative, expressed
LOC_Os02g21520	1219	3.245	2.05	1.58293	cDNA|chalcone isomerase 3, putative, expressed
LOC_Os02g21550	1319	2.815	1.275	2.20784	cDNA|flavonol synthase/flavanone 3-hydroxylase, putative, expressed
LOC_Os02g21630	1589	9.865	6.5	1.51769	cDNA|SEC14 cytosolic factor family protein, putative, expressed
LOC_Os02g21870	411	3.37	2.02	1.66832	cDNA|expressed protein
LOC_Os02g22084	1908	2.375	1.15	2.06522	cDNA|expressed protein
LOC_Os02g22580	222	5.45	1.005	5.42289	cDNA|expressed protein
LOC_Os02g22590	792	3.735	1.91	1.9555	cDNA|expressed protein
LOC_Os02g23826	1368	1.25	0.67	1.86567	cDNA|expressed protein
LOC_Os02g23910	267	1.005	0.61	1.64754	cDNA|expressed protein
LOC_Os02g23930	2449.23	3.665	1.94	1.88918	cDNA|expressed protein
LOC_Os02g23939	2971.17	4.39	2.71	1.61993	cDNA|expressed protein
LOC_Os02g24080	1482.23	32.005	13.44	2.38132	cDNA|SNARE domain containing protein, putative, expressed
LOC_Os02g24134	2187.77	21.31	11.39	1.87094	cDNA|Sec1 family transport protein, putative, expressed
LOC_Os02g24150	837	1.845	0.76	2.42763	cDNA|retrotransposon protein, putative, unclassified, expressed
LOC_Os02g24190	2617.36	11.055	7.375	1.49898	cDNA|cyclin-T1-2, putative, expressed
LOC_Os02g24270	2543	2.175	0.84	2.58929	cDNA|retrotransposon protein, putative, unclassified, expressed
LOC_Os02g24598	693	3.45	0.78	4.42308	cDNA|chloroplast envelope membrane protein, putative, expressed
LOC_Os02g24628	189	1.815	0.895	2.02793	cDNA|photosystem II reaction center protein Z, putative, expressed
LOC_Os02g24642	645	3.15	1.985	1.5869	cDNA|photosystem II reaction center protein K precursor, putative, expressed
LOC_Os02g24720	369	4.665	2.98	1.56544	cDNA|LTPL21 - Protease inhibitor/seed storage/LTP family protein precursor, expressed
LOC_Os02g24750	1620	14.1	8.565	1.64623	cDNA|expressed protein
LOC_Os02g25060	2107	35.165	10.76	3.26812	cDNA|NTMC2Type1.2 protein, putative, expressed
LOC_Os02g25449	1287	6.34	3.175	1.99685	cDNA|expressed protein
LOC_Os02g25580	2677.51	19.42	12.635	1.537	cDNA|Sec1 family transport protein, putative, expressed
LOC_Os02g25610	252	4.295	1.3	3.30385	cDNA|expressed protein
LOC_Os02g25650	474	1.69	0.745	2.26846	cDNA|expressed protein
LOC_Os02g25870	1116	14.63	5.325	2.74742	cDNA|elongation factor Tu, putative, expressed
LOC_Os02g25960	2776	0.925	0.53	1.74528	cDNA|ankyrin repeat family protein, putative, expressed
LOC_Os02g26294	2822.81	6.02	2.715	2.21731	cDNA|expressed protein
LOC_Os02g26540	237	1.62	0.7	2.31429	cDNA|expressed protein
LOC_Os02g26550	4026.79	3.6	1.725	2.08696	cDNA|ubiquitin carboxyl-terminal hydrolase, family 1, putative, expressed
LOC_Os02g26560	3056	2.26	1.5	1.50667	cDNA|expressed protein
LOC_Os02g26800	2511	2.22	1.455	1.52577	cDNA|expressed protein
LOC_Os02g26984	2943	21.99	11.935	1.84248	cDNA|expressed protein
LOC_Os02g27000	3067	12.005	7.365	1.63001	cDNA|ATP-binding region, ATPase-like domain containing protein, expressed
LOC_Os02g27070	2981.81	1.33	0.725	1.83448	cDNA|PPR repeat domain containing protein, putative, expressed
LOC_Os02g27110	9893	10.845	5.035	2.15392	cDNA|expressed protein
LOC_Os02g27130	3521	3.6	2.16	1.66667	cDNA|expressed protein
LOC_Os02g27440	3457.21	2.44	1.405	1.73665	cDNA|DNA topoisomerase 1, putative, expressed
LOC_Os02g27470	3050	14.945	8.43	1.77284	cDNA|importin-7, putative, expressed
LOC_Os02g27592	1812	3.56	2.08	1.71154	cDNA|expressed protein
LOC_Os02g27594	1319.34	43.915	28.57	1.5371	cDNA|expressed protein
LOC_Os02g27620	2020.02	7.02	3.93	1.78626	cDNA|endonuclease/exonuclease/phosphatase family domain containing protein, expressed
LOC_Os02g27674	792.09	7.435	3.635	2.04539	cDNA|expressed protein
LOC_Os02g28074	2408.29	2.785	1.81	1.53867	cDNA|XRN 5-3 exonuclease N-terminus family protein, expressed
LOC_Os02g28270	333	1.555	0.95	1.63684	cDNA|expressed protein
LOC_Os02g28460	765	4.14	2.185	1.89474	cDNA|expressed protein
LOC_Os02g28465	2679	3.325	1.91	1.74084	cDNA|expressed protein
LOC_Os02g28660	1095	5.325	3.445	1.54572	cDNA|expressed protein
LOC_Os02g28830	2495	47.925	26.11	1.8355	cDNA|tetratricopeptide repeat domain containing protein, expressed
LOC_Os02g28850	3517	2.99	0.66	4.5303	cDNA|Kinesin motor domain domain containing protein, expressed
LOC_Os02g28980	2427	32.15	17.645	1.82205	cDNA|peptidyl-prolyl isomerase, putative, expressed
LOC_Os02g29010	1566	18.76	1.635	11.474	cDNA|retrotransposon protein, putative, unclassified, expressed
LOC_Os02g29140	1779	3.655	1.715	2.1312	cDNA|ankyrin, putative, expressed
LOC_Os02g29220	798	8.11	4.76	1.70378	cDNA|expressed protein
LOC_Os02g29230	4911	2.59	0.715	3.62238	cDNA|expressed protein
LOC_Os02g29290	594	1.905	0.835	2.28144	cDNA|expressed protein
LOC_Os02g29380	3992	9.83	4.3	2.28605	cDNA|expressed protein
LOC_Os02g29464	4549	9.595	2.91	3.29725	cDNA|RecF/RecN/SMC N terminal domain containing protein, expressed
LOC_Os02g29510	1508.67	7.155	2.91	2.45876	cDNA|DUF803 domain containing, putative, expressed
LOC_Os02g29550	1330.45	20.585	13.335	1.54368	cDNA|AP2 domain containing protein, expressed
LOC_Os02g29700	429	2.925	1.19	2.45798	cDNA|retrotransposon, putative, centromere-specific, expressed
LOC_Os02g29774	434.55	27.61	17.195	1.6057	cDNA|expressed protein
LOC_Os02g29870	2284	2.33	1.455	1.60137	cDNA|retrotransposon protein, putative, unclassified, expressed
LOC_Os02g30114	1500	1.95	0.8	2.4375	cDNA|expressed protein
LOC_Os02g30210	2147.79	35.38	23.07	1.53359	cDNA|OsFBK7 - F-box domain and kelch repeat containing protein, expressed
LOC_Os02g30240	1033	2.365	0.795	2.97484	cDNA|expressed protein
LOC_Os02g30380	1119	2.005	0.645	3.10853	cDNA|expressed protein
LOC_Os02g30420	1310	5.875	3.01	1.95183	cDNA|expressed protein
LOC_Os02g30530	3497	6.6	3.635	1.81568	cDNA|transposon protein, putative, unclassified, expressed
LOC_Os02g30760	535	3.115	1.855	1.67925	cDNA|expressed protein
LOC_Os02g30800	6861	4.095	1.645	2.48936	cDNA|POLE1 - Putative DNA polymerase epsilon catalytic subunit, expressed
LOC_Os02g30840	1657.12	9.675	6.195	1.56174	cDNA|RNA pseudouridine synthase, putative, expressed
LOC_Os02g30974	2576	4.65	1.89	2.46032	cDNA|expressed protein
LOC_Os02g31074	2837	2.445	1.405	1.74021	cDNA|expressed protein
LOC_Os02g31230	1335.47	2.985	1.68	1.77679	cDNA|expressed protein
LOC_Os02g31867	1592	8.875	2.67	3.32397	cDNA|expressed protein
LOC_Os02g31874	1905	22.355	12.045	1.85596	cDNA|DUF803 domain containing, putative, expressed
LOC_Os02g31890	1479	1.895	0.68	2.78676	cDNA|ZOS2-08 - C2H2 zinc finger protein, expressed
LOC_Os02g31920	691	5.865	3.715	1.57873	cDNA|expressed protein
LOC_Os02g31922	642	2.755	1.695	1.62537	cDNA|expressed protein
LOC_Os02g31924	601	4.995	2.39	2.08996	cDNA|expressed protein
LOC_Os02g31926	1071	2.855	1.33	2.14662	cDNA|expressed protein
LOC_Os02g31960	1819.69	6.13	2.375	2.58105	cDNA|ATP/GTP binding protein, putative, expressed
LOC_Os02g32200	3026	2.395	1.56	1.53526	cDNA|thioesterase family protein, putative, expressed
LOC_Os02g32210	588	1.26	0.77	1.63636	cDNA|expressed protein
LOC_Os02g32230	3364.98	6.405	4.055	1.57953	cDNA|retrotransposon protein, putative, unclassified, expressed
LOC_Os02g32250	5334.47	6.05	3.71	1.63073	cDNA|retrotransposon protein, putative, unclassified, expressed
LOC_Os02g32280	1380	13.735	9.165	1.49864	cDNA|expressed protein
LOC_Os02g32290	3662	2.05	1.23	1.66667	cDNA|expressed protein
LOC_Os02g32520	2759.45	20.835	10.57	1.97114	cDNA|ERD1 protein, chloroplast precursor, putative, expressed
LOC_Os02g32570	2912	6.565	3.49	1.88109	cDNA|SNF2 family N-terminal domain containing protein, expressed
LOC_Os02g32580	1101	12.325	5.91	2.08545	cDNA|expressed protein
LOC_Os02g32590	2166	4.995	2.36	2.11653	cDNA|HSF-type DNA-binding domain containing protein, expressed
LOC_Os02g32690	4707.38	2.83	0.92	3.07609	cDNA|pleiotropic drug resistance protein 15, putative, expressed
LOC_Os02g32930	1955	5.615	3.335	1.68366	cDNA|bile acid sodium symporter, putative, expressed
LOC_Os02g33000	2215	7.165	4.57	1.56783	cDNA|glycosyl hydrolases family 17, putative, expressed
LOC_Os02g33010	2443	17.8	10.99	1.61965	cDNA|expressed protein
LOC_Os02g33030	1037	1.34	0.52	2.57692	cDNA|bifunctional monodehydroascorbate reductase and carbonic anhydrasenectarin-3 precursor, putative, expressed
LOC_Os02g33149	1351	19.215	11.445	1.6789	cDNA|OR, putative, expressed
LOC_Os02g33170	830	6.46	4	1.615	cDNA|POEI29 - Pollen Ole e I allergen and extensin family protein precursor, putative, expressed
LOC_Os02g33290	893.67	5.71	3.48	1.6408	cDNA|expressed protein
LOC_Os02g33430	2205.28	5.585	3.51	1.59117	cDNA|E2F family transcription factor protein, putative, expressed
LOC_Os02g33550	1108	4.215	2.705	1.55823	cDNA|harpin-induced protein 1 domain containing protein, expressed
LOC_Os02g33610	3058.51	10.135	6.745	1.50259	cDNA|metallo-beta-lactamase, putative, expressed
LOC_Os02g33640	1870	1.56	0.765	2.03922	cDNA|expressed protein
LOC_Os02g33705	1609	2.465	1.515	1.62706	cDNA|expressed protein
LOC_Os02g33750	3269	6.72	3.385	1.98523	cDNA|transposon protein, putative, unclassified, expressed
LOC_Os02g33790	819	1.71	1.01	1.69307	cDNA|expressed protein
LOC_Os02g34320	933	7.255	2.705	2.68207	cDNA|basic helix-loop-helix, putative, expressed
LOC_Os02g34600	1727.86	16.045	10.48	1.53101	cDNA|CAMK_CAMK_like.13 - CAMK includes calcium/calmodulin depedent protein kinases, expressed
LOC_Os02g34690	2315	25.05	16.315	1.5354	cDNA|transmembrane 9 superfamily member, putative, expressed
LOC_Os02g34850	2663	20.42	11.645	1.75354	cDNA|histone-lysine N-methyltransferase ASHH2, putative, expressed
LOC_Os02g34860	1757	98.14	55.26	1.77597	cDNA|Regulator of chromosome condensation domain containing protein, expressed
LOC_Os02g34884	2427	19.705	10.045	1.96167	cDNA|SacI homology domain containing protein, expressed
LOC_Os02g35010	2636	17.32	11.48	1.50871	cDNA|STE_MEKK_ste11_MAP3K.9 - STE kinases include homologs to sterile 7, sterile 11 and sterile 20 from yeast, expressed
LOC_Os02g35120	795	2.61	1.31	1.99237	cDNA|transposon protein, putative, unclassified
LOC_Os02g35130	1489.16	37.385	23.015	1.62438	cDNA|AIG1, putative, expressed
LOC_Os02g35150	2842	10.33	6	1.72167	cDNA|splicing factor U2AF, putative, expressed
LOC_Os02g35160	2678.44	22.22	14.55	1.52715	cDNA|ligatin, putative, expressed
LOC_Os02g35230	2360	1.455	0.505	2.88119	cDNA|expressed protein
LOC_Os02g35329	1198	9.45	1.85	5.10811	cDNA|RING-H2 finger protein ATL3F, putative, expressed
LOC_Os02g35830	1824	14.655	9.2	1.59293	cDNA|extracellular ligand-gated ion channel, putative, expressed
LOC_Os02g35910	2286	11.295	5.085	2.22124	cDNA|protein phosphotase protein, putative, expressed
LOC_Os02g36150	1766	3.63	2.345	1.54797	cDNA|cytochrome P450, putative, expressed
LOC_Os02g36220	2844	2.175	0.89	2.44382	cDNA|terpene synthase, putative, expressed
LOC_Os02g36340	2247	19.225	9.76	1.96977	cDNA|riboflavin biosynthesis protein ribAB, chloroplast precursor, putative, expressed
LOC_Os02g36740	1306.34	46.445	30.045	1.54585	cDNA|zinc finger, C3HC4 type, putative, expressed
LOC_Os02g36990	1116	3.81	1.645	2.31611	cDNA|dynein light chain type 1 family protein, putative, expressed
LOC_Os02g37020	2334	6.72	4.33	1.55196	cDNA|expressed protein
LOC_Os02g37050	3179	3.84	1.765	2.17564	cDNA|phosphatidylinositolglycan class N family protein, expressed
LOC_Os02g37070	760	4.075	1.675	2.43284	cDNA|expressed protein
LOC_Os02g37080	1571	19.485	12.545	1.55321	cDNA|ASC1, putative, expressed
LOC_Os02g37090	1642	2.79	1.22	2.28689	cDNA|hydrolase, alpha/beta fold family domain containing protein, expressed
LOC_Os02g37180	531	1.87	1.04	1.79808	cDNA|expressed protein
LOC_Os02g37290	354	22.445	2.06	10.8956	cDNA|heavy metal associated domain containing protein, expressed
LOC_Os02g37300	366	47.98	6.235	7.69527	cDNA|heavy metal associated domain containing protein, expressed
LOC_Os02g37320	330	4.09	1.6	2.55625	cDNA|heavy metal associated domain containing protein, expressed
LOC_Os02g37330	905	3.195	0.865	3.69364	cDNA|heavy metal associated domain containing protein, expressed
LOC_Os02g37580	2382	1.265	0.695	1.82014	cDNA|fimbrin-like protein 2, putative, expressed
LOC_Os02g37590	2860	22.345	14.56	1.53468	cDNA|glycerophosphoryl diester phosphodiesterase family protein, putative, expressed
LOC_Os02g37654	1568	1.615	0.805	2.00621	cDNA|lecithin:cholesterol acyltransferase, putative, expressed
LOC_Os02g37694	2684	1.345	0.845	1.59172	cDNA|expressed protein
LOC_Os02g37700	1526	2.7	0.88	3.06818	cDNA|lecithin:cholesterol acyltransferase, putative, expressed
LOC_Os02g37850	1498	0.95	0.51	1.86275	cDNA|expressed protein
LOC_Os02g37856	2084	6.925	4.475	1.54749	cDNA|expressed protein
LOC_Os02g37880	2722.9	34.16	21.85	1.56339	cDNA|cyclin G-associated kinase, putative, expressed
LOC_Os02g37910	1962	4.105	2.72	1.50919	cDNA|expressed protein
LOC_Os02g37920	3493	6.68	4.285	1.55893	cDNA|expressed protein
LOC_Os02g37950	3833.52	6.445	3.495	1.84406	cDNA|transposon protein, putative, unclassified, expressed
LOC_Os02g37960	1836	6.9	2.915	2.36707	cDNA|expressed protein
LOC_Os02g37970	1170	34.84	16.565	2.10323	cDNA|DUF581 domain containing protein, expressed
LOC_Os02g38140	1960	13.67	8.075	1.69288	cDNA|glycosyl transferase family 17 protein, putative, expressed
LOC_Os02g38180	1515	2.19	1.355	1.61624	cDNA|expressed protein
LOC_Os02g38386	763	4.705	1.785	2.63585	cDNA|NBS-LRR disease resistance protein, putative, expressed
LOC_Os02g38392	2633	4.52	2.195	2.05923	cDNA|NBS-LRR disease resistance protein, putative, expressed
LOC_Os02g38480	5641	7.945	3.29	2.41489	cDNA|expressed protein
LOC_Os02g38490	496.89	7.02	4.025	1.7441	cDNA|expressed protein
LOC_Os02g38494	1705	1.995	0.7	2.85	cDNA|protein phosphatase 2C, putative, expressed
LOC_Os02g38574	669	3.705	0.76	4.875	cDNA|EMB2423, putative, expressed
LOC_Os02g38680	3306	14.805	8.04	1.84142	cDNA|EMB2423, putative, expressed
LOC_Os02g38710	2641	0.96	0.52	1.84615	cDNA|protein phosphatase 2C containing protein, expressed
LOC_Os02g38780	3242.31	6.48	2.98	2.1745	cDNA|protein phosphatase 2C containing protein, expressed
LOC_Os02g38800	1113	3.61	1.955	1.84655	cDNA|26S proteasome non-ATPase regulatory subunit 6, putative, expressed
LOC_Os02g38804	1554	5.54	3.18	1.74214	cDNA|protein phosphatase 2C containing protein, expressed
LOC_Os02g39030	1134.83	28.66	16.685	1.71771	cDNA|transmembrane protein 17, putative, expressed
LOC_Os02g39280	1578	2.19	1.275	1.71765	cDNA|C2 domain containing protein, putative, expressed
LOC_Os02g39370	1527	10.785	6.045	1.78412	cDNA|tRNA methyltransferase, putative, expressed
LOC_Os02g39520	3437	9.75	6.285	1.55131	cDNA|transposon protein, putative, unclassified, expressed
LOC_Os02g39530	1268.25	17.1	9.54	1.79245	cDNA|expressed protein
LOC_Os02g39540	3250	7.9	4.655	1.6971	cDNA|transposon protein, putative, unclassified, expressed
LOC_Os02g39550	2982	33.025	21.93	1.50593	cDNA|calcium-binding mitochondrial protein anon-60Da, putative, expressed
LOC_Os02g39625	243	6.945	0.675	10.2889	cDNA|hypothetical protein
LOC_Os02g39650	884	1.6	0.87	1.83908	cDNA|expressed protein
LOC_Os02g39700	1828	15.585	8.585	1.81538	cDNA|RNA binding protein, putative, expressed
LOC_Os02g39795	1665	13.985	5.67	2.46649	cDNA|S-adenosyl-l-methionine decarboxylase leader peptide, putative, expressed
LOC_Os02g39920	3038	47.395	29.835	1.58857	cDNA|AT hook motif family protein, expressed
LOC_Os02g40010	1108.75	39.765	22.695	1.75215	cDNA|phosphoribosyl transferase, putative, expressed
LOC_Os02g40090	1494.64	23.54	12.655	1.86013	cDNA|transporter-related, putative, expressed
LOC_Os02g40100	3162	10.305	3.535	2.91513	cDNA|plant protein of unknown function DUF869 domain containing protein, expressed
LOC_Os02g40420	2112	3.025	1.78	1.69944	cDNA|expressed protein
LOC_Os02g40430	4195	13.64	8.48	1.60849	cDNA|HEAT repeat family protein, putative, expressed
LOC_Os02g40440	1376	11.395	2.235	5.09843	cDNA|GDSL-like lipase/acylhydrolase, putative, expressed
LOC_Os02g40454	2334.81	2.855	1.905	1.49869	cDNA|serine/threonine protein phosphatase 2A 55 kDa regulatory subunit B, putative, expressed
LOC_Os02g40460	1409	13.095	7.29	1.7963	cDNA|S1 RNA binding domain containing protein, expressed
LOC_Os02g40680	1108	2.24	1.135	1.97357	cDNA|mis12 protein, expressed
LOC_Os02g40800	669	1.385	0.74	1.87162	cDNA|expressed protein
LOC_Os02g40830	2043	103.39	67.435	1.53318	cDNA|succinyl-CoA ligase beta-chain, mitochondrial precursor, putative, expressed
LOC_Os02g40860	2404	15.52	8.94	1.73602	cDNA|CK1_CaseinKinase_1.5 - CK1 includes the casein kinase 1 kinases, expressed
LOC_Os02g40900	1267	12.7	7.835	1.62093	cDNA|RNA recognition motif containing protein, putative, expressed
LOC_Os02g41470	2188	13.595	7.895	1.72198	cDNA|tRNA synthetases class II domain containing protein, expressed
LOC_Os02g41510	1042	8.905	2.375	3.74947	cDNA|MYB family transcription factor, putative, expressed
LOC_Os02g41760	1671	1.785	1.115	1.6009	cDNA|NB-ARC domain containing protein, expressed
LOC_Os02g41780	1675	1.41	0.74	1.90541	cDNA|transporter-related, putative, expressed
LOC_Os02g41830	300	9.985	6.205	1.60919	cDNA|expressed protein
LOC_Os02g41904	638	6.52	3.88	1.68041	cDNA|DEF7 - Defensin and Defensin-like DEFL family, expressed
LOC_Os02g42020	2025.06	22.98	12.77	1.79953	cDNA|expressed protein
LOC_Os02g42134	3038	8.205	3.15	2.60476	cDNA|ARF GTPase-activating domain-containing protein, putative, expressed
LOC_Os02g42200	5793	10.805	4.225	2.5574	cDNA|transcription factor-related, putative, expressed
LOC_Os02g42370	3371	2.48	1.245	1.99197	cDNA|receptor-like protein kinase 2 precursor, putative, expressed
LOC_Os02g42430	690	3.105	1.58	1.96519	cDNA|GEM, putative, expressed
LOC_Os02g42470	246	1.77	1.11	1.59459	cDNA|expressed protein
LOC_Os02g42530	2752.29	9.18	5.335	1.72071	cDNA|expressed protein
LOC_Os02g42585	2196	3.32	0.945	3.51323	cDNA|AP2 domain containing protein, expressed
LOC_Os02g42660	1564	4.99	2.875	1.73565	cDNA|sphingolipid delta desaturase, putative, expressed
LOC_Os02g42730	1428	4.385	2.69	1.63011	cDNA|expressed protein
LOC_Os02g42740	2175	11.115	4.245	2.61837	cDNA|cytochrome b5-like Heme/Steroid binding domain containing protein, expressed
LOC_Os02g42910	5556	1.69	0.78	2.16667	cDNA|expressed protein
LOC_Os02g42920	1620	3.795	2.3	1.65	cDNA|DTA2, putative, expressed
LOC_Os02g43050	2508	1.995	1.065	1.87324	cDNA|kinesin motor domain containing protein, expressed
LOC_Os02g43080	2532	3.935	2.38	1.65336	cDNA|PPR repeat domain containing protein, putative, expressed
LOC_Os02g43130	3359	18.935	11.47	1.65083	cDNA|kinesin motor domain containing protein, expressed
LOC_Os02g43314	1053	3.095	2.025	1.5284	cDNA|expressed protein
LOC_Os02g43330	1336	6.905	1.975	3.4962	cDNA|homeobox associated leucine zipper, putative, expressed
LOC_Os02g43340	1633	7.55	4.78	1.5795	cDNA|hydrolase, alpha/beta fold family domain containing protein, expressed
LOC_Os02g43440	624	3.065	1.825	1.67945	cDNA|expressed protein
LOC_Os02g43460	4320	4.125	2.585	1.59574	cDNA|required to maintain repression 1, putative, expressed
LOC_Os02g43540	979	54.66	28.435	1.92228	cDNA|retrotransposon protein, putative, unclassified, expressed
LOC_Os02g43550	1024	1.73	0.665	2.6015	cDNA|cyclin, putative, expressed
LOC_Os02g43590	1936	11.845	7.84	1.51084	cDNA|ELMO/CED-12 family protein, putative, expressed
LOC_Os02g43594	970	1.21	0.7	1.72857	cDNA|MSP domain containing protein, putative, expressed
LOC_Os02g43600	1029	29.505	18.805	1.569	cDNA|50S ribosomal protein L19, chloroplast precursor, putative, expressed
LOC_Os02g43640	1248	23.485	7.795	3.01283	cDNA|retrotransposon protein, putative, unclassified, expressed
LOC_Os02g43720	1158	6.545	4.275	1.53099	cDNA|enoyl-CoA hydratase/isomerase family protein, putative, expressed
LOC_Os02g43770	2144	1.425	0.935	1.52406	cDNA|DUF630/DUF632 domains containing protein, putative, expressed
LOC_Os02g43906	1188	8.75	5.8	1.50862	cDNA|ceramide kinase-related, putative, expressed
LOC_Os02g43912	891	6.92	4.215	1.64176	cDNA|ceramide kinase-related, putative, expressed
LOC_Os02g43940	1447	2.525	1.265	1.99605	cDNA|AP2 domain containing protein, expressed
LOC_Os02g44090	790	2.885	0.685	4.21168	cDNA|zinc finger protein, putative, expressed
LOC_Os02g44102	1689	4.39	2.01	2.18408	cDNA|remorin C-terminal domain containing protein, putative, expressed
LOC_Os02g44106	822	4.76	0.595	8	cDNA|expansin precursor, putative, expressed
LOC_Os02g44155	631	1.555	0.785	1.98089	cDNA|expressed protein
LOC_Os02g44230	1775.91	6.37	2.71	2.35055	cDNA|CPuORF22 - conserved peptide uORF-containing transcript, expressed
LOC_Os02g44270	2756.9	3.985	2.525	1.57822	cDNA|expressed protein
LOC_Os02g44380	5013	2.135	1.01	2.11386	cDNA|WD domain containing protein, putative, expressed
LOC_Os02g44430	375	1.505	0.565	2.66372	cDNA|transposon protein, putative, unclassified, expressed
LOC_Os02g44510	2516.66	39.015	21.56	1.8096	cDNA|UDP-glucose glycoprotein glucosyltransferase 1 precursor, putative, expressed
LOC_Os02g44520	4600	30.42	17.005	1.78889	cDNA|OsSub19 - Putative Subtilisin homologue, expressed
LOC_Os02g44550	3882	5.87	2.85	2.05965	cDNA|NADP-dependent malic enzyme, putative, expressed
LOC_Os02g44690	856	84.715	53.625	1.57977	cDNA|HSPC171 protein, putative, expressed
LOC_Os02g44720	851	9.235	2.685	3.43948	cDNA|expressed protein
LOC_Os02g44870	1371	201.255	84.17	2.39105	cDNA|dehydrin, putative, expressed
LOC_Os02g44880	1664	9.09	5.955	1.52645	cDNA|expressed protein
LOC_Os02g44890	1114	12.135	5.425	2.23687	cDNA|RNA-binding region RNP-1, putative, expressed
LOC_Os02g44970	2064	1.265	0.51	2.48039	cDNA|expressed protein
LOC_Os02g45130	2664	25.275	11.71	2.15841	cDNA|protein kinase, putative, expressed
LOC_Os02g45170	2899	4.785	2.71	1.76568	cDNA|helix-loop-helix DNA-binding protein, putative, expressed
LOC_Os02g45320	1849	8.95	5.8	1.5431	cDNA|OsFBX58 - F-box domain containing protein, expressed
LOC_Os02g45520	2966	12.93	6.605	1.95761	cDNA|uncharacterized membrane protein, putative, expressed
LOC_Os02g45710	1283	18.975	3.645	5.20576	cDNA|zinc finger, C3HC4 type domain containing protein, expressed
LOC_Os02g45780	1274	6.535	2.415	2.706	cDNA|zinc finger, C3HC4 type domain containing protein, expressed
LOC_Os02g45940	844	9.08	6.06	1.49835	cDNA|Core histone H2A/H2B/H3/H4 domain containing protein, putative, expressed
LOC_Os02g45950	1500	6.35	4.05	1.5679	cDNA|expressed protein
LOC_Os02g45974	2218	2.67	1.285	2.07782	cDNA|expressed protein
LOC_Os02g45980	3488	1.805	1.085	1.66359	cDNA|ZR1 protein, putative, expressed
LOC_Os02g46100	1055	11.82	5.695	2.0755	cDNA|RING-H2 finger protein, putative, expressed
LOC_Os02g46120	3606	2.215	1.415	1.56537	cDNA|regulatory protein, putative, expressed
LOC_Os02g46140	1532.38	11.44	7.425	1.54074	cDNA|OsFBX59 - F-box domain containing protein, expressed
LOC_Os02g46210	1220	7.225	2.445	2.95501	cDNA|DUF581 domain containing protein, expressed
LOC_Os02g46260	2087.25	35.555	21.35	1.66534	cDNA|OsSCP9 - Putative Serine Carboxypeptidase homologue, expressed
LOC_Os02g46290	719	28.91	10.88	2.65717	cDNA|invertase/pectin methylesterase inhibitor family protein, putative, expressed
LOC_Os02g46420	1726	7.545	4.65	1.62258	cDNA|transposon protein, putative, unclassified, expressed
LOC_Os02g46450	3838.25	16.975	9.135	1.85824	cDNA|helicase conserved C-terminal domain containing protein, expressed
LOC_Os02g46650	2019	2.585	1.485	1.74074	cDNA|ubiquitin carboxyl-terminal hydrolase domain containing protein, expressed
LOC_Os02g46700	1116	9.595	5.625	1.70578	cDNA|GCN5-related N-acetyltransferase, putative, expressed
LOC_Os02g46710	705	8.68	5.045	1.72052	cDNA|expressed protein
LOC_Os02g46720	3011.69	5.395	3.115	1.73194	cDNA|ara54-like RING finger protein, putative, expressed
LOC_Os02g46750	1659.58	6.055	3.06	1.97876	cDNA|expressed protein
LOC_Os02g46780	1842	10.56	5.42	1.94834	cDNA|MYB family transcription factor, putative, expressed
LOC_Os02g46920	2110	21.495	6.71	3.20343	cDNA|expressed protein
LOC_Os02g46930	2244	5.345	3.3	1.6197	cDNA|jmjC domain containing protein, expressed
LOC_Os02g46990	2363	15.785	10.115	1.56055	cDNA|AAA-type ATPase family protein, putative, expressed
LOC_Os02g47010	1739	19.065	10.685	1.78428	cDNA|secretory carrier-associated membrane protein, putative, expressed
LOC_Os02g47100	558	0.975	0.535	1.82243	cDNA|expressed protein
LOC_Os02g47120	2985	15.17	8.415	1.80273	cDNA|region found in RelA/SpoT proteins containing protein, expressed
LOC_Os02g47130	2513	16.195	5.495	2.94722	cDNA|expressed protein
LOC_Os02g47150	5291	13.22	5.86	2.25597	cDNA|DNA topoisomerase 2, putative, expressed
LOC_Os02g47180	2597	12.655	4.67	2.70985	cDNA|WD repeat-containing protein, putative, expressed
LOC_Os02g47190	1520	1.34	0.815	1.64417	cDNA|MYB family transcription factor, putative, expressed
LOC_Os02g47220	2658.97	61.595	39.37	1.56452	cDNA|CPuORF20 - conserved peptide uORF-containing transcript, expressed
LOC_Os02g47320	1059	4.425	2.47	1.7915	cDNA|vacuolar ATPase G subunit, putative, expressed
LOC_Os02g47440	1338.97	22.6	13.275	1.70245	cDNA|syntaxin, putative, expressed
LOC_Os02g47470	2345	7.98	1.31	6.0916	cDNA|cytochrome P450, putative, expressed
LOC_Os02g47560	2100	15.36	9.175	1.67411	cDNA|DNA-binding protein, putative, expressed
LOC_Os02g47605	3765	2.025	0.815	2.48466	cDNA|expressed protein
LOC_Os02g47610	1232	16.155	9.765	1.65438	cDNA|nmrA-like family domain containing protein, expressed
LOC_Os02g47670	3189.69	9.41	5.99	1.57095	cDNA|bg55, putative, expressed
LOC_Os02g47744	1774.07	5.215	3.055	1.70704	cDNA|MYB family transcription factor, putative, expressed
LOC_Os02g47760	2387	9.69	5.755	1.68375	cDNA|AAA-type ATPase family protein, putative, expressed
LOC_Os02g47800	1823	25.115	16.415	1.53	cDNA|monodehydroascorbate reductase, putative, expressed
LOC_Os02g47810	1815	1.305	0.87	1.5	cDNA|dof zinc finger domain containing protein, putative, expressed
LOC_Os02g47890	1640	6.005	3.41	1.761	cDNA|expressed protein
LOC_Os02g47900	2309	12.73	7.99	1.59324	cDNA|SET domain protein SDG117, putative, expressed
LOC_Os02g48010	4018	38.505	12.72	3.02712	cDNA|nuclear matrix constituent protein 1-like, putative, expressed
LOC_Os02g48100	1522	5.385	3.015	1.78607	cDNA|DEAD-box ATP-dependent RNA helicase, putative, expressed
LOC_Os02g48130	1651	5.98	3.57	1.67507	cDNA|uncharacterized protein At1g26090, chloroplast precursor, putative, expressed
LOC_Os02g48150	1159	5.105	3.13	1.63099	cDNA|expressed protein
LOC_Os02g48350	1683	13.91	8.12	1.71305	cDNA|diacylglycerol O-acyltransferase, putative, expressed
LOC_Os02g48360	2288	28.175	11.545	2.44045	cDNA|pyrophosphate--fructose 6-phosphate 1-phosphotransferase subunit alpha, putative, expressed
LOC_Os02g48370	2113	2.76	1.44	1.91667	cDNA|ARID/BRIGHT DNA-binding domain-containing protein, putative, expressed
LOC_Os02g48470	552	15.94	7.975	1.99875	cDNA|expressed protein
LOC_Os02g48620	4643.1	38.45	17.96	2.14087	cDNA|tetratricopeptide repeat, putative, expressed
LOC_Os02g48710	544	59.54	37.16	1.60226	cDNA|expressed protein
LOC_Os02g48740	2716	12.06	7.585	1.58998	cDNA|fimbrin-like protein 2, putative, expressed
LOC_Os02g48820	1070	7.815	1.355	5.76753	cDNA|plastocyanin-like domain containing protein, putative, expressed
LOC_Os02g48830	2304	12.39	7.005	1.76874	cDNA|microtubule associated protein, putative, expressed
LOC_Os02g48880	2920.29	5.625	3.35	1.6791	cDNA|chloride transporter, chloride channel family, putative, expressed
LOC_Os02g48980	1088	56.505	35.375	1.59731	cDNA|GPI-anchored protein, putative, expressed
LOC_Os02g48990	2823	24.05	12.42	1.93639	cDNA|phosphatidylinositol transfer, putative, expressed
LOC_Os02g49070	2224	11.975	7.93	1.51009	cDNA|ZAC, putative, expressed
LOC_Os02g49160	990	3.2	1.02	3.13725	cDNA|OsIAA8 - Auxin-responsive Aux/IAA gene family member, expressed
LOC_Os02g49310	2264	5.535	3.5	1.58143	cDNA|AGC_PVPK_like_kin82y.7 - ACG kinases include homologs to PKA, PKG and PKC, expressed
LOC_Os02g49326	1931	14.825	6.71	2.20939	cDNA|SET domain-containing protein, putative, expressed
LOC_Os02g49420	1256	7.935	4.905	1.61774	cDNA|fasciclin-like arabinogalactan precursor protein, putative, expressed
LOC_Os02g49480	1678	4.505	1.655	2.72205	cDNA|helix-loop-helix DNA-binding domain containing protein, expressed
LOC_Os02g49560	510	4.385	2.37	1.85021	cDNA|bZIP transcription factor domain containing protein, expressed
LOC_Os02g49570	2478	9.985	4.65	2.14731	cDNA|OsProtIV1 - Putative Protease IV homologue; Domain 2 is a SPH, expressed
LOC_Os02g49820	1946	2.59	1.54	1.68182	cDNA|RNA recognition motif family protein, expressed
LOC_Os02g49840	1313.73	5.19	2.44	2.12705	cDNA|OsMADS57 - MADS-box family gene with MIKCc type-box, expressed
LOC_Os02g49850	809	1.91	1.15	1.66087	cDNA|plastocyanin-like domain containing protein, putative, expressed
LOC_Os02g49920	2060	3.77	2.315	1.62851	cDNA|3-ketoacyl-CoA synthase, putative, expressed
LOC_Os02g49950	2392	8.67	4.795	1.80813	cDNA|spotted leaf 11, putative, expressed
LOC_Os02g49992	5335.26	18.75	9.5	1.97368	cDNA|expressed protein
LOC_Os02g50040	2131	3.575	1.415	2.5265	cDNA|endoglucanase, putative, expressed
LOC_Os02g50100	1725	8.04	4.81	1.67152	cDNA|SET domain-containing protein, putative, expressed
LOC_Os02g50140	830	42.66	6.7	6.36716	cDNA|caleosin related protein, putative, expressed
LOC_Os02g50330	3602	2.45	1.495	1.6388	cDNA|RNA-dependent RNA polymerase, putative, expressed
LOC_Os02g50340	2171	1.385	0.835	1.65868	cDNA|membrane attack complex component/perforin/complement C9, putative, expressed
LOC_Os02g50370	4570	8.495	4.035	2.10533	cDNA|helicase domain-containing protein, putative, expressed
LOC_Os02g50374	870	7.91	1.065	7.42723	cDNA|expressed protein
LOC_Os02g50490	1981	7.94	4.91	1.61711	cDNA|endoglucanase, putative, expressed
LOC_Os02g50550	3397	29.305	16.445	1.782	cDNA|dynamin, putative, expressed
LOC_Os02g50560	4512.87	6.35	2.815	2.25577	cDNA|DSHCT domain containing protein, expressed
LOC_Os02g50630	1600	3.545	1.435	2.47038	cDNA|E2F family transcription factor protein, putative, expressed
LOC_Os02g50640	2665	12.7	5.09	2.49509	cDNA|HEAT repeat family protein, putative, expressed
LOC_Os02g50680	2278.84	7.51	4.465	1.68197	cDNA|AAA-type ATPase family protein, putative, expressed
LOC_Os02g50760	2170.81	7.195	3.535	2.03536	cDNA|heat shock protein DnaJ, putative, expressed
LOC_Os02g50780	2050	8.65	5.655	1.52962	cDNA|glycosyl hydrolase family 47 domain contain protein, expressed
LOC_Os02g50790	2302	45.34	13.89	3.26422	cDNA|nuclear-pore anchor, putative, expressed
LOC_Os02g50799	2851	19.985	6.195	3.22599	cDNA|nuclear-pore anchor, putative, expressed
LOC_Os02g50910	1987	6.065	1.56	3.88782	cDNA|expressed protein
LOC_Os02g50930	1584	4.205	2.54	1.65551	cDNA|RING-H2 finger protein, putative, expressed
LOC_Os02g50940	938	1.64	0.725	2.26207	cDNA|NHL repeat-containing protein, putative, expressed
LOC_Os02g50970	4052	17.805	11.5	1.54826	cDNA|protein kinase domain containing protein, expressed
LOC_Os02g51000	1518	7.855	4.355	1.80367	cDNA|CS domain containing protein, putative, expressed
LOC_Os02g51060	2182	19	5.86	3.24232	cDNA|CSLA6 - cellulose synthase-like family A; mannan synthase, expressed
LOC_Os02g51100	1701	32.505	21.165	1.53579	cDNA|arsenical pump-driving ATPase, putative, expressed
LOC_Os02g51119	2183.62	2.05	1.005	2.0398	cDNA|expressed protein
LOC_Os02g51164	1245	3.095	1.66	1.86446	cDNA|expressed protein
LOC_Os02g51300	1946	30.37	20.115	1.50982	cDNA|AP2 domain containing protein, expressed
LOC_Os02g51320	1071	23.63	11.915	1.98321	cDNA|helix-loop-helix DNA-binding domain containing protein, expressed
LOC_Os02g51390	3744.79	1.67	0.715	2.33566	cDNA|expressed protein
LOC_Os02g51400	3206	9.74	5.53	1.7613	cDNA|AAA family ATPase, putative, expressed
LOC_Os02g51430	2713	13.615	7.01	1.94223	cDNA|SEC6, putative, expressed
LOC_Os02g51480	1933	10.275	6.775	1.51661	cDNA|PPR repeat domain containing protein, putative, expressed
LOC_Os02g51550	884	31.17	17.275	1.80434	cDNA|DUF581 domain containing protein, expressed
LOC_Os02g51570	1176	6.775	3.775	1.7947	cDNA|peptidyl-prolyl cis-trans isomerase, FKBP-type, putative, expressed
LOC_Os02g51640	1762	5.54	3.685	1.50339	cDNA|expressed protein
LOC_Os02g51680	1423	13.995	7.77	1.80116	cDNA|uncharacterized glycosyl hydrolase Rv2006/MT2062, putative, expressed
LOC_Os02g51790	1838	10.945	7.21	1.51803	cDNA|ribosomal protein L29, putative, expressed
LOC_Os02g51810	2224.62	5.655	3.755	1.50599	cDNA|expressed protein
LOC_Os02g51860	3053	10.17	4.47	2.27517	cDNA|dehydration response related protein, putative, expressed
LOC_Os02g52010	1421	6.035	2.665	2.26454	cDNA|phosphate-induced protein 1 conserved region domain containing protein, expressed
LOC_Os02g52150	1754	17.885	9.36	1.91079	cDNA|heat shock 22 kDa protein, mitochondrial precursor, putative, expressed
LOC_Os02g52180	1139	2.18	1.15	1.89565	cDNA|plastocyanin-like domain containing protein, putative, expressed
LOC_Os02g52210	2010.18	7.53	3.1	2.42903	cDNA|zinc finger, C3HC4 type domain containing protein, expressed
LOC_Os02g52260	1053	29.715	18.165	1.63584	cDNA|expressed protein
LOC_Os02g52280	3805	24.76	11.42	2.16813	cDNA|expressed protein
LOC_Os02g52360	1746	9.54	4.48	2.12946	cDNA|peptidyl-prolyl cis-trans isomerase CYP40, putative, expressed
LOC_Os02g52370	1663	6.5	4.25	1.52941	cDNA|armadillo/beta-catenin repeat family protein, putative, expressed
LOC_Os02g52390	4686	22.475	13.915	1.61516	cDNA|M16 domain containing zinc peptidase, putative, expressed
LOC_Os02g52410	1656	10.155	5.135	1.9776	cDNA|expressed protein
LOC_Os02g52420	1310.81	11.58	6.8	1.70294	cDNA|peptidase, M24 family protein, putative, expressed
LOC_Os02g52460	1214	13.095	7.815	1.67562	cDNA|zinc knuckle domain containing protein, expressed
LOC_Os02g52470	1626	7.535	4.785	1.57471	cDNA|ATP-binding domain-containing protein, putative, expressed
LOC_Os02g52640	1878	2.06	1.14	1.80702	cDNA|xyloglucan fucosyltransferase, putative, expressed
LOC_Os02g52810	2479.9	20.165	11.335	1.779	cDNA|remorin C-terminal domain containing protein, putative, expressed
LOC_Os02g52910	1798	7.875	4.67	1.6863	cDNA|zinc finger protein, putative, expressed
LOC_Os02g52934	428	1.885	1.07	1.76168	cDNA|expressed protein
LOC_Os02g52960	5681	17.88	10.225	1.74866	cDNA|PHD-finger domain containing protein, putative, expressed
LOC_Os02g53120	3726	3.565	1.555	2.2926	cDNA|Peptidase family C50, putative, expressed
LOC_Os02g53230	3084	3.775	2.01	1.87811	cDNA|transcription elongation factor SPT5 homolog 1, putative, expressed
LOC_Os02g53260	1405	3.75	1.92	1.95312	cDNA|acetyltransferase, GNAT family, putative, expressed
LOC_Os02g53270	4222	5.2	2.65	1.96226	cDNA|expressed protein
LOC_Os02g53330	1575.68	33.04	19.2	1.72083	cDNA|1-aminocyclopropane-1-carboxylate deaminase, putative, expressed
LOC_Os02g53340	2802	15.325	9.13	1.67853	cDNA|cyclic nucleotide-gated ion channel, putative, expressed
LOC_Os02g53360	861	1.46	0.515	2.83495	cDNA|expressed protein
LOC_Os02g53520	3301	22.36	11.33	1.97352	cDNA|kinesin motor domain containing protein, putative, expressed
LOC_Os02g53620	1159	4.195	2.285	1.83589	cDNA|nuclear transcription factor Y subunit, putative, expressed
LOC_Os02g53740	2978.25	26.57	13.845	1.9191	cDNA|XI-I, putative, expressed
LOC_Os02g53790	1285.5	26.145	14.885	1.75647	cDNA|adenylate kinase, putative, expressed
LOC_Os02g53890	381	6.845	4.35	1.57356	cDNA|expressed protein
LOC_Os02g53900	384	1.73	1.08	1.60185	cDNA|expressed protein
LOC_Os02g53970	2624	3.41	1.34	2.54478	cDNA|OsSub24 - Putative Subtilisin homologue, expressed
LOC_Os02g53994	876	9.685	5.075	1.90837	cDNA|DUF1771 domain containing protein, putative, expressed
LOC_Os02g54000	1899	5.555	3.54	1.56921	cDNA|mRNA cap guanine-N7 methyltransferase 2, putative, expressed
LOC_Os02g54020	2587	7.065	3.83	1.84465	cDNA|DEAD-box ATP-dependent RNA helicase, putative, expressed
LOC_Os02g54060	1069.77	21.805	9.705	2.24678	cDNA|chaperonin, putative, expressed
LOC_Os02g54150	2665	34.305	21.41	1.60229	cDNA|SAC domain containing protein, putative, expressed
LOC_Os02g54280	5891	1.925	0.595	3.23529	cDNA|retrotransposon protein, putative, unclassified, expressed
LOC_Os02g54360	718	10.03	5.54	1.81047	cDNA|enzyme of the cupin superfamily protein, putative, expressed
LOC_Os02g54390	924	6.045	1.105	5.47059	cDNA|hypro1, putative, expressed
LOC_Os02g54490	2355	2.955	0.925	3.19459	cDNA|nucleotide binding protein, putative, expressed
LOC_Os02g54500	3894	13.07	7.94	1.6461	cDNA|WD40-like, putative, expressed
LOC_Os02g54540	519	2.585	0.97	2.66495	cDNA|SCP-like extracellular protein, expressed
LOC_Os02g54560	1614	3.655	1.985	1.84131	cDNA|SCP-like extracellular protein, expressed
LOC_Os02g54730	2181	17.075	9.78	1.74591	cDNA|transmembrane amino acid transporter protein, putative, expressed
LOC_Os02g54890	2090	14.73	7.765	1.89697	cDNA|UDP-glucuronate 4-epimerase, putative, expressed
LOC_Os02g54900	2998	2.73	1.405	1.94306	cDNA|STE_PAK_Ste20_STLK.2 - STE kinases include homologs to sterile 7, sterile 11 and sterile 20 from yeast, expressed
LOC_Os02g54930	543	2.645	1.38	1.91667	cDNA|expressed protein
LOC_Os02g54960	1191	150.81	17.505	8.61525	cDNA|carboxyl-terminal proteinase, putative, expressed
LOC_Os02g55030	2811	14.155	7.425	1.9064	cDNA|hydrolase, NUDIX family, domain containing protein, expressed
LOC_Os02g55110	4658	8.39	3.94	2.12944	cDNA|expressed protein
LOC_Os02g55120	1515	10.025	6.61	1.51664	cDNA|translation initiation factor IF-3, putative, expressed
LOC_Os02g55150	1206	4.19	1.84	2.27717	cDNA|formin, putative, expressed
LOC_Os02g55170	1023	0.89	0.52	1.71154	cDNA|formin-like protein 13, putative, expressed
LOC_Os02g55180	4046	4.21	2.295	1.83442	cDNA|ubiquitin carboxyl-terminal hydrolase domain containing protein, expressed
LOC_Os02g55230	1104	6.23	0.655	9.51145	cDNA|carboxyl-terminal proteinase, putative, expressed
LOC_Os02g55380	665	5.43	2.525	2.1505	cDNA|AP2 domain containing protein, expressed
LOC_Os02g55410	2669	8.92	4.24	2.10377	cDNA|MCM5 - Putative minichromosome maintenance MCM complex subunit 5, expressed
LOC_Os02g55570	1973	5.605	2.175	2.57701	cDNA|shugoshin-1, putative, expressed
LOC_Os02g55630	1684	23.335	15.055	1.54998	cDNA|COBW domain containing protein, putative, expressed
LOC_Os02g55770	2742.38	32.695	15.49	2.11072	cDNA|expressed protein
LOC_Os02g55870	2173	1.32	0.7	1.88571	cDNA|heparanase-like protein precursor, putative, expressed
LOC_Os02g55950	2522	9.485	5.615	1.68923	cDNA|ATMAK10, putative, expressed
LOC_Os02g56040	2066	10.02	5.685	1.76253	cDNA|chaperone protein dnaJ, putative, expressed
LOC_Os02g56100	3008	2.845	1.16	2.45259	cDNA|ribonucleoside-diphosphate reductase large subunit, putative, expressed
LOC_Os02g56110	2971	9.065	4.275	2.12047	cDNA|AP-1 complex subunit gamma-1, putative, expressed
LOC_Os02g56190	821	8.6	4.77	1.80294	cDNA|expressed protein
LOC_Os02g56200	3277	24.52	15.135	1.62009	cDNA| ELMO/CED-12 family protein, putative, expressed
LOC_Os02g56219	1288	5.98	3.51	1.7037	cDNA|acetyltransferase, GNAT family, putative, expressed
LOC_Os02g56270	3780	47.255	31.455	1.5023	cDNA|ENTH domain containing protein, expressed
LOC_Os02g56320	2695	17.27	9.075	1.90303	cDNA|glycogen synthase 1, putative, expressed
LOC_Os02g56334	2100	3.5	1.77	1.9774	cDNA|OsWAK18b - OsWAK short gene, expressed
LOC_Os02g56340	882	4.815	1.765	2.72805	cDNA|expressed protein
LOC_Os02g56360	1312.66	13.07	6.535	2	cDNA|expressed protein
LOC_Os02g56500	2202.5	29.43	19.395	1.5174	cDNA|expressed protein
LOC_Os02g56540	2970	3.975	2.085	1.90647	cDNA|kinesin motor domain containing protein, putative, expressed
LOC_Os02g56570	1924	3.745	1.66	2.25602	cDNA|TBC domain containing protein, expressed
LOC_Os02g56740	3142	15.995	8.125	1.96862	cDNA|translation initiation factor eIF-2B subunit epsilon, putative, expressed
LOC_Os02g56810	591	6.515	4.045	1.61063	cDNA|OsFBX68 - F-box domain containing protein, expressed
LOC_Os02g56830	2226	1.11	0.5	2.22	cDNA|transposon protein, putative, CACTA, En/Spm sub-class, expressed
LOC_Os02g56900	1422	79.075	51.385	1.53887	cDNA|thioredoxin family protein, putative, expressed
LOC_Os02g56910	1719	4.725	2.975	1.58824	cDNA|lecithine cholesterol acyltransferase, putative, expressed
LOC_Os02g56950	1851.72	2.15	1.385	1.55235	cDNA|expressed protein
LOC_Os02g56970	1504	1.925	1.245	1.54618	cDNA|uncharacterized protein yqjG, putative, expressed
LOC_Os02g56980	1294	8.565	4.835	1.77146	cDNA|cytidylyltransferase domain containing protein, expressed
LOC_Os02g57030	1185	4.545	2.985	1.52261	cDNA|expressed protein
LOC_Os02g57120	4015.87	1.045	0.585	1.78632	cDNA|HEAT repeat family protein, putative, expressed
LOC_Os02g57160	2925	44.55	24.075	1.85047	cDNA| ELMO/CED-12 family protein, putative, expressed
LOC_Os02g57170	746	13.465	8.815	1.52751	cDNA|expressed protein
LOC_Os02g57190	4212	20.21	8.515	2.37346	cDNA|Myosin head domain containing protein, expressed
LOC_Os02g57220	1615	15.33	8.675	1.76715	cDNA|WD domain, G-beta repeat domain containing protein, expressed
LOC_Os02g57310	3328	1.56	0.82	1.90244	cDNA|pib, putative, expressed
LOC_Os02g57370	1286	10.43	6.725	1.55093	cDNA|DHHC zinc finger domain containing protein, expressed
LOC_Os02g57380	1310	6.31	3.78	1.66931	cDNA|thioredoxin, putative, expressed
LOC_Os02g57660	3450	21.02	13.64	1.54106	cDNA|phosphatidylinositol-4-phosphate 5-kinase, putative, expressed
LOC_Os02g57670	1087	29.68	17.365	1.70919	cDNA|ribosomal L9, putative, expressed
LOC_Os02g57690	2032.92	17.8	9.36	1.90171	cDNA|kelch repeat protein, putative, expressed
LOC_Os02g57720	1549	57.4	37.645	1.52477	cDNA|aquaporin protein, putative, expressed
LOC_Os02g57800	2802	1.29	0.57	2.26316	cDNA|PPR repeat containing protein, expressed
LOC_Os02g57854	793.03	42.88	26.2	1.63664	cDNA|vacuolar ATP synthase subunit F, putative, expressed
LOC_Os02g57980	2666	4.85	2.93	1.65529	cDNA|DEAD/DEAH box helicase, putative, expressed
LOC_Os02g57990	1243	3.76	2.34	1.60684	cDNA|methionine adenosyltransferase regulatory beta subunit-related, putative, expressed
LOC_Os02g58000	270	2.775	0.795	3.49057	cDNA|expressed protein
LOC_Os02g58030	2311	9.81	5.67	1.73016	cDNA|leucine-rich repeat-containing protein 40, putative, expressed
LOC_Os02g58120	1153	7.695	3.89	1.97815	cDNA|oxidoreductase/ transition metal ion binding protein, putative, expressed
LOC_Os02g58150	1524	13.395	8.75	1.53086	cDNA|expressed protein
LOC_Os02g58210	3462.02	2.135	0.805	2.65217	cDNA|jmjC domain containing protein, expressed
LOC_Os02g58220	1340	6.845	4.515	1.51606	cDNA|RPA2A - Putative single-stranded DNA binding complex subunit 2, expressed
LOC_Os02g58230	2219.26	24.475	15.89	1.54028	cDNA|C2 domain containing protein, putative, expressed
LOC_Os02g58330	2148	12.905	8.07	1.59913	cDNA|expressed protein
LOC_Os02g58350	746	5.93	2.035	2.914	cDNA|OsRR3 type-A response regulator, expressed
LOC_Os02g58460	1911	15.675	9.495	1.65087	cDNA|beta-catenin-like protein 1, putative, expressed
LOC_Os02g58470	1441	3.06	1.79	1.7095	cDNA|expressed protein
LOC_Os02g58500	974	6.21	4.085	1.5202	cDNA|phospholipase A2, putative, expressed
LOC_Os02g58560	2955.46	55.45	32.45	1.70878	cDNA|1,3-beta-glucan synthase component, putative, expressed
LOC_Os02g58590	1347	28.415	16.85	1.68635	cDNA|N-acetylglucosaminyltransferase I, putative, expressed
LOC_Os02g58620	3499	1.11	0.58	1.91379	cDNA|pentatricopeptide, putative, expressed
LOC_Os02g58670	1073.39	12.31	8.05	1.52919	cDNA|bZIP transcription factor domain containing protein, expressed
LOC_Os02g58720	1308	21.125	6.35	3.32677	cDNA|peroxidase precursor, putative, expressed
LOC_Os03g01014	2010	16.51	10.62	1.55461	cDNA|expressed protein
LOC_Os03g01018	1386	3.075	1.995	1.54135	cDNA|phosphoribosyl transferase, putative, expressed
LOC_Os03g01110	5184	4.905	2.415	2.03106	cDNA|RNA methyltransferase, TrmH family protein, putative, expressed
LOC_Os03g01200	3239	4.01	2.215	1.81038	cDNA|SNF2 family N-terminal domain containing protein, expressed
LOC_Os03g01250	2030.58	27.195	16.495	1.64868	cDNA|expressed protein
LOC_Os03g01270	1418	19.12	5.61	3.4082	cDNA|expansin precursor, putative, expressed
LOC_Os03g01320	1094	439.315	226.145	1.94263	cDNA|LTPL116 - Protease inhibitor/seed storage/LTP family protein precursor, expressed
LOC_Os03g01360	2730.38	15.405	9.295	1.65734	cDNA|expressed protein
LOC_Os03g01580	3870	5.94	2.58	2.30233	cDNA|expressed protein
LOC_Os03g01660	1875	19.38	12.02	1.61231	cDNA|SKP1, putative, expressed
LOC_Os03g01710	4964	18.135	7.07	2.56506	cDNA|expressed protein
LOC_Os03g01740	829	36.475	17.53	2.08072	cDNA|expressed protein
LOC_Os03g01750	1729.69	42.71	22.955	1.8606	cDNA|dual specificity protein phosphatase, putative, expressed
LOC_Os03g01820	1278	4.355	2.07	2.10386	cDNA|fatty acid hydroxylase, putative, expressed
LOC_Os03g01920	1285	10.655	5.91	1.80288	cDNA|expressed protein
LOC_Os03g01940	3050.5	7.795	3.77	2.06764	cDNA|expressed protein
LOC_Os03g01980	1611	3.08	1.69	1.82249	cDNA|KIP1, putative, expressed
LOC_Os03g02040	1090	31.93	13.205	2.41802	cDNA|remorin, putative, expressed
LOC_Os03g02100	4436.22	6.355	3.48	1.82615	cDNA|valyl-tRNA synthetase, putative, expressed
LOC_Os03g02150	3445.53	32.07	20.36	1.57515	cDNA|adapitin protein, putative, expressed
LOC_Os03g02160	3207	27.26	12.475	2.18517	cDNA|zinc finger C-x8-C-x5-C-x3-H type family protein, expressed
LOC_Os03g02170	2281	11.67	7.645	1.52649	cDNA|transmembrane and coiled-coil domain-containing protein 4, putative, expressed
LOC_Os03g02270	1920	22.295	12.27	1.81703	cDNA|expressed protein
LOC_Os03g02290	2188	3.44	1.35	2.54815	cDNA|kinesin motor domain containing protein, putative, expressed
LOC_Os03g02320	2933.69	18.55	12.01	1.54455	cDNA|STE_PAK_Ste20_STLK.3 - STE kinases include homologs to sterile 7, sterile 11 and sterile 20 from yeast, expressed
LOC_Os03g02430	1353	3.23	1.705	1.89443	cDNA|PPR repeat domain containing protein, putative, expressed
LOC_Os03g02540	1867	51.675	33.65	1.53566	cDNA|proteasome subunit, putative, expressed
LOC_Os03g02544	571	2.155	1.22	1.76639	cDNA|expressed protein
LOC_Os03g02550	1736	2.69	1.48	1.81757	cDNA|OsFBX76 - F-box domain containing protein, expressed
LOC_Os03g02640	1338	11.68	7.71	1.51492	cDNA|methylthioribose kinase, putative, expressed
LOC_Os03g02690	1467.88	4.88	3.05	1.6	cDNA|dihydrodipicolinate reductase, putative, expressed
LOC_Os03g02710	1902	46.305	25.425	1.82124	cDNA|hydroxymethylglutaryl-CoA synthase, putative, expressed
LOC_Os03g02740	2888	1.055	0.575	1.83478	cDNA|phospholipase D, putative, expressed
LOC_Os03g02820	1900.32	8.35	2.755	3.03085	cDNA|expressed protein
LOC_Os03g03020	1055	32.19	20.655	1.55846	cDNA|L11 domain containing ribosomal protein, putative, expressed
LOC_Os03g03320	1090	10.825	5.455	1.98442	cDNA|expressed protein
LOC_Os03g03520	663	5.305	2.685	1.97579	cDNA|expressed protein
LOC_Os03g03530	625	3.76	1.585	2.37224	cDNA|expressed protein
LOC_Os03g03550	1281	7.16	2.47	2.89879	cDNA|bZIP family transcription factor, putative, expressed
LOC_Os03g03560	4404	6.16	3.26	1.88957	cDNA|FHA domain containing protein, putative, expressed
LOC_Os03g03590	1394.89	21.68	12.655	1.71316	cDNA|transporter, monovalent cation:proton antiporter-2 family, putative, expressed
LOC_Os03g03600	1595	10.49	6.21	1.68921	cDNA|fasciclin-like arabinogalactan protein, putative, expressed
LOC_Os03g03610	6539.97	10.18	3.72	2.73656	cDNA|1,3-beta-glucan synthase component domain containing protein, expressed
LOC_Os03g03710	3060	19.52	12.075	1.61656	cDNA|ribonuclease protein, putative, expressed
LOC_Os03g03980	699	4.745	2.605	1.8215	cDNA|coiled-coil domain-containing protein 124, putative, expressed
LOC_Os03g04070	1300	10.745	2.525	4.25545	cDNA|no apical meristem protein, putative, expressed
LOC_Os03g04100	1964.66	12.515	8.18	1.52995	cDNA|expressed protein
LOC_Os03g04240	1022	2.25	0.855	2.63158	cDNA|glutathione S-transferase, putative, expressed
LOC_Os03g04370	723	6.93	3.33	2.08108	cDNA|protein-methionine-S-oxide reductase, putative, expressed
LOC_Os03g04470	1218	22.09	14.205	1.55509	cDNA|expressed protein
LOC_Os03g04500	2706.44	4.125	2.35	1.75532	cDNA|tetratricopeptide repeat domain containing protein, expressed
LOC_Os03g04520	3624.96	13.28	7.57	1.75429	cDNA|RNA recognition motif containing protein, putative, expressed
LOC_Os03g04550	1715	4.795	2.25	2.13111	cDNA|expressed protein
LOC_Os03g04740	1608	2.06	0.595	3.46218	cDNA|expressed protein
LOC_Os03g04830	2115	4.155	2.63	1.57985	cDNA|expressed protein
LOC_Os03g04960	2057.43	46.115	30.065	1.53384	cDNA|cysteinyl-tRNA synthetase, putative, expressed
LOC_Os03g04970	2269	43.36	20.99	2.06575	cDNA|T-complex protein, putative, expressed
LOC_Os03g04980	1254	23.375	14.82	1.57726	cDNA|PHD-finger domain containing protein, putative, expressed
LOC_Os03g05020	3873	26.46	12.5	2.1168	cDNA|PIR, putative, expressed
LOC_Os03g05040	2817	4.16	2.215	1.8781	cDNA|expressed protein
LOC_Os03g05049	1461	3.635	1.935	1.87855	cDNA|expressed protein
LOC_Os03g05160	1010	6.64	3.215	2.06532	cDNA|GATA zinc finger domain containing protein, expressed
LOC_Os03g05200	3558	16.185	9.4	1.72181	cDNA|DENN domain containing protein, expressed
LOC_Os03g05220	644.35	8.36	5.445	1.53535	cDNA|expressed protein
LOC_Os03g05330	3628	11.775	6.3	1.86905	cDNA|HEAT repeat family protein, putative, expressed
LOC_Os03g05660	2328	4.64	2.715	1.70902	cDNA|appr-1-p processing enzyme family protein, putative, expressed
LOC_Os03g05690	2616	13.35	8.055	1.65736	cDNA|ZOS3-03 - C2H2 zinc finger protein, expressed
LOC_Os03g05740	1093	27.06	18.045	1.49958	cDNA|ras-related protein, putative, expressed
LOC_Os03g05750	1561	8.085	2.825	2.86195	cDNA|heavy-metal-associated domain-containing protein, putative, expressed
LOC_Os03g05806	3246	5.43	3.345	1.62332	cDNA|pseudouridine synthase family protein, putative, expressed
LOC_Os03g05812	3000.29	17.915	11.215	1.59741	cDNA|expressed protein
LOC_Os03g05820	3107	1.885	0.53	3.5566	cDNA|kinesin motor domain containing protein, expressed
LOC_Os03g06190	2712	5.36	2.71	1.97786	cDNA|3-5 exonuclease family protein, putative, expressed
LOC_Os03g06240	3149.95	351.1	234.19	1.49921	cDNA|YT521-B-like family domain containing protein, expressed
LOC_Os03g06350	1499	2.59	1.725	1.50145	cDNA|DUF623 domain containing protein, expressed
LOC_Os03g06440	3982.56	10.36	6.125	1.69143	cDNA|RNA helicase SDE3, putative, expressed
LOC_Os03g06460	2732	0.925	0.52	1.77885	cDNA|type I inositol-1,4,5-trisphosphate 5-phosphatase, putative, expressed
LOC_Os03g06490	4263	5.92	3.235	1.82998	cDNA|expressed protein
LOC_Os03g06510	8319	1.32	0.505	2.61386	cDNA|KIP1, putative, expressed
LOC_Os03g06570	1594	2.795	0.63	4.43651	cDNA|IQ calmodulin-binding motif family protein, putative, expressed
LOC_Os03g06630	1378.8	21.04	9.61	2.18939	cDNA|heat stress transcription factor, putative, expressed
LOC_Os03g06670	880	20.12	9.44	2.13136	cDNA|Core histone H2A/H2B/H3/H4 domain containing protein, putative, expressed
LOC_Os03g06720	2983	6	2.745	2.18579	cDNA|expressed protein
LOC_Os03g06730	1983	1.57	0.885	1.77401	cDNA|plant protein of unknown function domain containing protein, expressed
LOC_Os03g06760	3423.84	2.03	0.69	2.94203	cDNA|exocyst complex component 6, putative, expressed
LOC_Os03g06860	2327	3.005	1.855	1.61995	cDNA|transposon protein, putative, unclassified, expressed
LOC_Os03g06910	1947	2.325	1.47	1.58163	cDNA|PPR repeat containing protein, expressed
LOC_Os03g06940	3191.5	23.705	11.4	2.07939	cDNA|beta-galactosidase, putative, expressed
LOC_Os03g06950	4757	21.515	12.825	1.67758	cDNA|ubiquitin carboxyl-terminal hydrolase domain containing protein, expressed
LOC_Os03g07000	956	15.96	7.21	2.21359	cDNA|oxidoreductase, putative, expressed
LOC_Os03g07220	4014	2.885	1.49	1.93624	cDNA|PPR repeat domain containing protein, putative, expressed
LOC_Os03g07400	616	3.035	1.7	1.78529	cDNA|expressed protein
LOC_Os03g07410	1073	3.93	2.235	1.75839	cDNA|expressed protein
LOC_Os03g07420	1502	6.145	3.92	1.5676	cDNA|3-dehydroquinate synthase, putative, expressed
LOC_Os03g07450	1807	4.535	1.825	2.48493	cDNA|homeobox associated leucine zipper, putative, expressed
LOC_Os03g07510	655	1.22	0.76	1.60526	cDNA|expressed protein
LOC_Os03g07600	2269	8.625	5.755	1.4987	cDNA|calcium-binding protein, putative, expressed
LOC_Os03g07739	2468	3.675	2.325	1.58065	cDNA|expressed protein
LOC_Os03g07810	1621	3.185	1.055	3.01896	cDNA|expressed protein
LOC_Os03g07820	3098	3.305	2.18	1.51606	cDNA|exostosin family protein, putative, expressed
LOC_Os03g07870	945	11.795	6.485	1.81881	cDNA|expressed protein
LOC_Os03g07970	2148	2.035	1.15	1.76957	cDNA|expressed protein
LOC_Os03g07994	2724	12.33	7.015	1.75766	cDNA|expressed protein
LOC_Os03g08100	1188.86	60.885	35.39	1.7204	cDNA|hydrolase, alpha/beta fold family protein, putative, expressed
LOC_Os03g08270	2298.24	45.27	26.215	1.72687	cDNA|ataxin-2 C-terminal region family protein, expressed
LOC_Os03g08284	1966.36	7.25	4.54	1.59692	cDNA|expressed protein
LOC_Os03g08300	2210	7.79	4.995	1.55956	cDNA|glycosyl transferase, group 1 domain containing protein, expressed
LOC_Os03g08370	3109	2.96	1.93	1.53368	cDNA|transposon protein, putative, unclassified, expressed
LOC_Os03g08430	4125	13.805	6.365	2.16889	cDNA|SAC domain containing protein, putative, expressed
LOC_Os03g08530	2214	0.98	0.53	1.84906	cDNA|aminotransferase, classes I and II, domain containing protein, expressed
LOC_Os03g08560	3643	18.115	10.46	1.73184	cDNA|plasma membrane ATPase, putative, expressed
LOC_Os03g08570	2313	27.155	16.335	1.66238	cDNA|amine oxidase, flavin-containing, domain containing protein, expressed
LOC_Os03g08610	2240	1.025	0.68	1.50735	cDNA|leucine-rich repeat family protein, putative, expressed
LOC_Os03g08620	1430	2.185	1.31	1.66794	cDNA|B3 DNA binding domain containing protein, expressed
LOC_Os03g08730	1214	10.125	6.7	1.51119	cDNA|uroporphyrinogen III synthase, putative, expressed
LOC_Os03g08790	1757	13.415	8.195	1.63697	cDNA|aspartic proteinase nepenthesin precursor, putative, expressed
LOC_Os03g08820	3537	12.8	4.52	2.83186	cDNA|expressed protein
LOC_Os03g08830	2439	23.935	13.905	1.72132	cDNA|WD domain, G-beta repeat domain containing protein, expressed
LOC_Os03g08970	1270	18.92	8.45	2.23905	cDNA|expressed protein
LOC_Os03g09170	1330	26.68	9.555	2.79226	cDNA|ethylene-responsive transcription factor, putative, expressed
LOC_Os03g09230	1097.86	3.755	2.465	1.52333	cDNA|LTPL69 - Protease inhibitor/seed storage/LTP family protein precursor, expressed
LOC_Os03g09260	1255	10.81	7.09	1.52468	cDNA|ubiquitin carboxyl-terminal hydrolase 26, putative, expressed
LOC_Os03g09270	1494.76	10.875	6.96	1.5625	cDNA|ubiquitin carboxyl-terminal hydrolase 26, putative, expressed
LOC_Os03g09290	774	13.47	8.55	1.57544	cDNA|yippee zinc-binding protein, putative, expressed
LOC_Os03g09910	1323	1.795	0.985	1.82234	cDNA|aminotransferase, classes I and II, domain containing protein, expressed
LOC_Os03g09980	2443	0.89	0.575	1.54783	cDNA|sulfate transporter, putative, expressed
LOC_Os03g10220	2214	1.75	0.69	2.53623	cDNA|methyladenine glycosylase, putative, expressed
LOC_Os03g10224	1833	5.13	2.85	1.8	cDNA|MT-A70 domain containing protein, expressed
LOC_Os03g10360	1492	8	3.95	2.02532	cDNA|SURF1, putative, expressed
LOC_Os03g10400	2381	16.13	9.195	1.75421	cDNA|peptidyl-prolyl cis-trans isomerase, putative, expressed
LOC_Os03g10430	381	1.61	0.95	1.69474	cDNA|expressed protein
LOC_Os03g10440	2317	1.155	0.625	1.848	cDNA|glycosyl hydrolase family 10 protein, putative, expressed
LOC_Os03g10500	1375	6.14	3.32	1.8494	cDNA|adenylyl-sulfate kinase, putative, expressed
LOC_Os03g10540	1772.36	6.545	3.39	1.93068	cDNA|OsFBX78 - F-box domain containing protein, expressed
LOC_Os03g10570	804	2.325	0.985	2.36041	cDNA|HORMA domain containing protein, putative, expressed
LOC_Os03g10600	3601	6.34	3.26	1.94479	cDNA|expressed protein
LOC_Os03g10650	2052	20.56	13.5	1.52296	cDNA|cyclin, putative, expressed
LOC_Os03g10710	339	2.44	1.54	1.58442	cDNA|expressed protein
LOC_Os03g10780	4705	4.95	2.325	2.12903	cDNA|flap endonuclease, putative, expressed
LOC_Os03g10790	992	4.93	2.69	1.83271	cDNA|cytochrome b5-like Heme/Steroid binding domain containing protein, expressed
LOC_Os03g10850	1158.11	5.73	3.49	1.64183	cDNA|FAD-linked sulfhydryl oxidase ALR, putative, expressed
LOC_Os03g10920	1721	2.385	1.415	1.68551	cDNA|syntaxin 6, N-terminal domain containing protein, expressed
LOC_Os03g11050	1796	26.785	17.19	1.55817	cDNA|mannose-1-phosphate guanyltransferase, putative, expressed
LOC_Os03g11120	2251	13.91	7.98	1.74311	cDNA|methionyl-tRNA synthetase, putative, expressed
LOC_Os03g11140	3401	4.605	1.8	2.55833	cDNA|pleckstrin homology domain-containing protein-related taxo, putative, expressed
LOC_Os03g11180	561	17.28	5.415	3.19114	cDNA|cysteine proteinase inhibitor 6 precursor, putative, expressed
LOC_Os03g11240	4577	17.065	11.28	1.51285	cDNA|nucleotidyltransferase, putative, expressed
LOC_Os03g11330	2847	21.5	12.125	1.7732	cDNA|glycosyl transferase 8 domain containing protein, putative, expressed
LOC_Os03g11360	1095.81	8.745	5.78	1.51298	cDNA|leucine rich repeat containing protein, expressed
LOC_Os03g11380	1348.25	30.865	19.555	1.57837	cDNA|SNARE domain containing protein, putative, expressed
LOC_Os03g11400	1384	2.175	0.95	2.28947	cDNA|targeting protein-related, putative, expressed
LOC_Os03g11470	4017	17.31	8.745	1.97942	cDNA|DEAD/DEAH box helicase domain containing protein, expressed
LOC_Os03g11490	3681	19.95	11.795	1.69139	cDNA|expressed protein
LOC_Os03g11500	1410	11.91	7.015	1.69779	cDNA|DUF647 domain containing protein, putative, expressed
LOC_Os03g11540	2300	9.755	5.755	1.69505	cDNA|RPA1B - Putative single-stranded DNA binding complex subunit 1, expressed
LOC_Os03g11600	1022	17.755	9.295	1.91017	cDNA|YABBY domain containing protein, putative, expressed
LOC_Os03g11660	1780	8.395	4.875	1.72205	cDNA|cysteine synthase, putative, expressed
LOC_Os03g11670	2276	0.97	0.605	1.60331	cDNA|pentatricopeptide repeat domain containing protein, putative, expressed
LOC_Os03g11770	1340	1.31	0.645	2.03101	cDNA|expressed protein
LOC_Os03g11890	5003	15.425	8.305	1.85731	cDNA|potyvirus VPg interacting protein, putative, expressed
LOC_Os03g11950	1716	1.595	0.585	2.7265	cDNA|SEC14 cytosolic factor family protein, putative, expressed
LOC_Os03g12050	2060	2.785	1.62	1.71914	cDNA|expressed protein
LOC_Os03g12100	387	10.68	6.37	1.67661	cDNA|retrotransposon, putative, centromere-specific, expressed
LOC_Os03g12120	2979	6.335	3.22	1.96739	cDNA|no apical meristem protein, putative, expressed
LOC_Os03g12140	2090	10.92	5.545	1.96934	cDNA|glucan endo-1,3-beta-glucosidase precursor, putative, expressed
LOC_Os03g12160	6946	5.52	2.705	2.04067	cDNA|leucine-rich repeat family protein, putative, expressed
LOC_Os03g12236	2705.18	2.895	1.2	2.4125	cDNA|heat shock protein DnaJ, putative, expressed
LOC_Os03g12300	2454.03	38.89	21.335	1.82283	cDNA|HEAT repeat family protein, putative, expressed
LOC_Os03g12450	4333	11.325	6.585	1.71982	cDNA|nucleoporin, putative, expressed
LOC_Os03g12460	2480	25.21	16.625	1.51639	cDNA|conserved oligomeric complex COG6 family protein, expressed
LOC_Os03g12560	1195	13.43	8.97	1.49721	cDNA|expressed protein
LOC_Os03g12590	3342	46.49	26.13	1.77918	cDNA|coatomer subunit gamma-1, putative, expressed
LOC_Os03g12620	2371	7.53	4.485	1.67893	cDNA|glycosyl hydrolases family 17, putative, expressed
LOC_Os03g12670	2515.92	223.25	140.735	1.58631	cDNA|expressed protein
LOC_Os03g12680	1652.7	2.845	1.465	1.94198	cDNA|protein kinase, putative, expressed
LOC_Os03g12750	381	1.595	0.795	2.00629	cDNA|expressed protein
LOC_Os03g12840	1892.32	17.245	11.15	1.54664	cDNA|Inositol 1, 3, 4-trisphosphate 5/6-kinase, putative, expressed
LOC_Os03g13240	2142	3.66	2.375	1.54105	cDNA|peptide transporter, putative, expressed
LOC_Os03g13370	2627	8.35	4.165	2.0048	cDNA|tetratricopeptide repeat domain containing protein, expressed
LOC_Os03g13460	3302.66	13.985	8	1.74812	cDNA|microtubule associated protein, putative, expressed
LOC_Os03g13810	2963.33	43	27.99	1.53626	cDNA|expressed protein
LOC_Os03g13850	2730	1.665	1.075	1.54884	cDNA|cell cycle checkpoint protein RAD17, putative, expressed
LOC_Os03g14010	2029.99	10.915	5.94	1.83754	cDNA|glycosyl hydrolase family 10 protein, putative, expressed
LOC_Os03g14020	1324	5.345	2.935	1.82112	cDNA|AGAP009131-PA, putative, expressed
LOC_Os03g14250	4183	49.65	29.085	1.70707	cDNA|plant protein of unknown function DUF869 domain containing protein, expressed
LOC_Os03g14254	1018	1.13	0.62	1.82258	cDNA|expressed protein
LOC_Os03g14610	1564	8.16	4.38	1.86301	cDNA|HVA22, putative, expressed
LOC_Os03g14690	3029	21.68	10.92	1.98535	cDNA|vacuolar ATP synthase 98 kDa subunit, putative, expressed
LOC_Os03g14720	3496	2.175	1.145	1.89956	cDNA|transcription initiation factor IIF, alpha subunit domain containing protein, expressed
LOC_Os03g14910	1315	2.165	1.28	1.69141	cDNA|expressed protein
LOC_Os03g14915	1138	4.905	2.84	1.72711	cDNA|expressed protein
LOC_Os03g14980	4175.16	79.145	50.25	1.57502	cDNA|lissencephaly type-1-like homology motif, putative, expressed
LOC_Os03g15080	899	3.425	0.815	4.20245	cDNA|expressed protein
LOC_Os03g15180	2106	2.25	1.38	1.63043	cDNA|PH domain containing protein, expressed
LOC_Os03g15410	3628	10.12	6.525	1.55096	cDNA|expressed protein
LOC_Os03g15430	2456	4.635	2.125	2.18118	cDNA|Ser/Thr protein phosphatase family protein, putative, expressed
LOC_Os03g15580	4217	11.135	5.905	1.88569	cDNA|AT hook motif family protein, expressed
LOC_Os03g15600	4170	5.81	3.48	1.66954	cDNA|expressed protein
LOC_Os03g15650	2258.5	27.71	18.36	1.50926	cDNA|vacuolar sorting protein, putative, expressed
LOC_Os03g15810	3009	1.465	0.565	2.59292	cDNA|AAA-type ATPase family protein, putative, expressed
LOC_Os03g15930	979.53	11.68	6.675	1.74981	cDNA|OTU-like cysteine protease family protein, putative, expressed
LOC_Os03g15950	1928	26.885	15.41	1.74465	cDNA|enolase, putative, expressed
LOC_Os03g15990	771	4.465	1.145	3.89956	cDNA|EDM2, putative, expressed
LOC_Os03g16010	2623	45.615	26.925	1.69415	cDNA|BRASSINOSTEROID INSENSITIVE 1-associated receptor kinase 1 precursor, putative, expressed
LOC_Os03g16030	980	12.45	7.7	1.61688	cDNA|hsp20/alpha crystallin family protein, putative, expressed
LOC_Os03g16120	1824.09	24.71	12.895	1.91625	cDNA|myosin heavy chain-related, putative, expressed
LOC_Os03g16130	2706.38	27.86	17.115	1.62781	cDNA|CAMK_CAMK_like_ULKh_APGy.2 - CAMK includes calcium/calmodulin depedent protein kinases, expressed
LOC_Os03g16170	1719	12.7	7.25	1.75172	cDNA|protein phosphatase 2C, putative, expressed
LOC_Os03g16390	1937	1.53	0.865	1.76879	cDNA|avr9/Cf-9 rapidly elicited protein, putative, expressed
LOC_Os03g16610	2274	31.64	18.345	1.72472	cDNA|laccase precursor protein, putative, expressed
LOC_Os03g16709	849	3.985	2.53	1.5751	cDNA|expressed protein
LOC_Os03g16790	2085.47	9.775	5.805	1.68389	cDNA|DHHC zinc finger domain containing protein, expressed
LOC_Os03g16860	2268	306.765	188.145	1.63047	cDNA|DnaK family protein, putative, expressed
LOC_Os03g16980	1893.4	266.135	156.07	1.70523	cDNA|NAD dependent epimerase/dehydratase family domain containing protein, expressed
LOC_Os03g17050	3417	5.635	3.08	1.82955	cDNA|expressed protein
LOC_Os03g17100	826	96.315	51.7	1.86296	cDNA|Core histone H2A/H2B/H3/H4 domain containing protein, putative, expressed
LOC_Os03g17164	2448	3.32	0.81	4.09877	cDNA|kinesin-related protein, putative, expressed
LOC_Os03g17210	3998	10.42	5.77	1.80589	cDNA|expressed protein
LOC_Os03g17340	2611	0.95	0.505	1.88119	cDNA|expressed protein
LOC_Os03g17380	504	1.085	0.495	2.19192	cDNA|expressed protein
LOC_Os03g17470	738	188.03	119.485	1.57367	cDNA|IN2-1 protein, putative, expressed
LOC_Os03g17480	1069	5.955	2.355	2.52866	cDNA|IN2-1 protein, putative, expressed
LOC_Os03g17500	1417	4.92	2.5	1.968	cDNA|expressed protein
LOC_Os03g17510	2560	1.225	0.67	1.82836	cDNA|pentatricopeptide, putative, expressed
LOC_Os03g17540	3703.68	5.915	3.55	1.6662	cDNA|TBC domain containing protein, expressed
LOC_Os03g17550	1862	8.645	4.58	1.88755	cDNA|serine/threonine-protein kinase, putative, expressed
LOC_Os03g17570	3868.43	55.675	33.185	1.67772	cDNA|response regulator receiver domain containing protein, expressed
LOC_Os03g17700	1601	13.615	5.475	2.48676	cDNA|CGMC_MAPKCGMC_2_ERK.2 - CGMC includes CDA, MAPK, GSK3, and CLKC kinases, expressed
LOC_Os03g17760	1596	1.84	0.81	2.2716	cDNA|RNA recognition motif containing protein, putative, expressed
LOC_Os03g17840	2660	11.765	5.7	2.06404	cDNA|expressed protein
LOC_Os03g17920	2542	2.33	1.38	1.68841	cDNA|RNA pseudouridine synthase, putative, expressed
LOC_Os03g17930	1677.49	27.245	17.13	1.59048	cDNA|alpha-taxilin, putative, expressed
LOC_Os03g17960	1916	2.335	1.17	1.99573	cDNA|expressed protein
LOC_Os03g18080	2320.49	22.4	13.72	1.63265	cDNA|SacI homology domain containing protein, expressed
LOC_Os03g18140	2867	14.82	8.535	1.73638	cDNA|expressed protein
LOC_Os03g18150	1739	39.605	12.65	3.13083	cDNA|protein phosphatase 2C, putative, expressed
LOC_Os03g18264	4154	6.46	3.04	2.125	cDNA|expressed protein
LOC_Os03g18300	1525	15.075	5.22	2.88793	cDNA|chloroplast unusual positioning protein, putative, expressed
LOC_Os03g18310	2677.08	15.7	8.85	1.77401	cDNA|6PF-2-K/Fru-2,6-P2ASE liver isozyme, putative, expressed
LOC_Os03g18350	3021	3.145	1.47	2.13946	cDNA|importin subunit beta, putative, expressed
LOC_Os03g18370	2018	4.575	2.145	2.13287	cDNA|MRH1, putative, expressed
LOC_Os03g18380	3683.54	11.72	5.83	2.01029	cDNA|ubiquitin-activating enzyme, putative, expressed
LOC_Os03g18530	675	2.6	1.385	1.87726	cDNA|ECAGL1 - ECA1 gametogenesis related family protein precursor, expressed
LOC_Os03g18540	2555	3.065	1.865	1.64343	cDNA|expressed protein
LOC_Os03g18590	1595	111.92	65.07	1.71999	cDNA|malonyl CoA-acyl carrier protein transacylase, mitochondrial precursor, putative, expressed
LOC_Os03g18710	4673	1.205	0.805	1.49689	cDNA|expressed protein
LOC_Os03g18779	1288	1.06	0.63	1.68254	cDNA|expressed protein
LOC_Os03g18850	881	1109.07	408.165	2.7172	cDNA|pathogenesis-related Bet v I family protein, putative, expressed
LOC_Os03g18900	909	1.745	1.125	1.55111	cDNA|retrotransposon protein, putative, Ty3-gypsy subclass, expressed
LOC_Os03g18910	2579	11.15	5.74	1.94251	cDNA|COBRA-like protein 7 precursor, putative, expressed
LOC_Os03g18940	1703	15.635	9.185	1.70223	cDNA|exonuclease, putative, expressed
LOC_Os03g18980	3045	3.49	1.27	2.74803	cDNA|kinesin motor domain containing protein, expressed
LOC_Os03g19020	3374	19.035	11.47	1.65955	cDNA|PHD-finger family protein, expressed
LOC_Os03g19070	1252	4.2	2.35	1.78723	cDNA|long cell-linked locus protein, putative, expressed
LOC_Os03g19080	3333	5.66	2.22	2.54955	cDNA|expressed protein
LOC_Os03g19190	4720	3.79	1.685	2.24926	cDNA|TOPBP1C - Similar to DNA replication protein TOPBP1 from, expressed
LOC_Os03g19300	1891	7.495	4.005	1.87141	cDNA|peptide chain release factor protein, putative, expressed
LOC_Os03g19340	5247	13.82	7.635	1.81009	cDNA|WD domain, G-beta repeat domain containing protein, expressed
LOC_Os03g19462	1773	22.195	13.71	1.61889	cDNA|expressed protein
LOC_Os03g19480	3337	14.595	7.175	2.03415	cDNA|SET domain containing protein, expressed
LOC_Os03g19570	3258	3.025	1.495	2.02341	cDNA|fip1 motif family protein, expressed
LOC_Os03g19600	1772	1.175	0.755	1.55629	cDNA|retrotransposon protein, putative, unclassified, expressed
LOC_Os03g19720	522	25.965	17.05	1.52287	cDNA|EF hand family protein, putative, expressed
LOC_Os03g19760	3521.7	12.565	7.49	1.67757	cDNA|HAD-superfamily hydrolase, subfamily IA, variant 3 containing protein, expressed
LOC_Os03g19900	1843	6.37	1.6	3.98125	cDNA|AP2 domain containing protein, expressed
LOC_Os03g19920	2332	2.755	1.63	1.69018	cDNA|expressed protein
LOC_Os03g19930	2096.26	32.22	18.29	1.76162	cDNA|adenylosuccinate lyase, putative, expressed
LOC_Os03g19970	2169	33.665	18.24	1.84567	cDNA|CAS1 domain-containing protein 1 precursor, putative, expressed
LOC_Os03g20090	1758	3.49	1.415	2.46643	cDNA|MYB family transcription factor, putative, expressed
LOC_Os03g20140	2244	4.675	3.06	1.52778	cDNA|transposon protein, putative, CACTA, En/Spm sub-class, expressed
LOC_Os03g20210	1507	3.46	1.815	1.90634	cDNA|aspartic proteinase nepenthesin precursor, putative, expressed
LOC_Os03g20380	1949.51	48.055	28.645	1.67761	cDNA|CAMK_KIN1/SNF1/Nim1_like.2 - CAMK includes calcium/calmodulin depedent protein kinases, expressed
LOC_Os03g20460	1347	6.805	4.305	1.58072	cDNA|guanylate kinase, putative, expressed
LOC_Os03g20530	3175	23.89	11.615	2.05682	cDNA|DUF630/DUF632 domains containing protein, putative, expressed
LOC_Os03g20720	3985	7.83	4.83	1.62112	cDNA|GTPase-activating protein, putative, expressed
LOC_Os03g20900	1669	6.205	3.46	1.79335	cDNA|Myb transcription factor, putative, expressed
LOC_Os03g21080	3298	31.46	16.51	1.90551	cDNA|guanine nucleotide exchange factor, putative, expressed
LOC_Os03g21090	1949	6.785	4.145	1.63691	cDNA|auxin-independent growth promoter protein, putative, expressed
LOC_Os03g21250	2824	8.09	4.62	1.75108	cDNA|glycosyl transferase, family 8, putative, expressed
LOC_Os03g21270	3381.13	44.275	21.55	2.05452	cDNA|expressed protein
LOC_Os03g21520	2002	11.33	6.48	1.74846	cDNA|expressed protein
LOC_Os03g21530	4097	16.58	10.545	1.57231	cDNA|AARP2CN domain containing protein, expressed
LOC_Os03g21590	894	5.98	3.38	1.76923	cDNA|expressed protein
LOC_Os03g21670	237	1.39	0.7	1.98571	cDNA|expressed protein
LOC_Os03g21740	3624	8.195	4.775	1.71623	cDNA|valyl-tRNA synthetase, putative, expressed
LOC_Os03g21820	1227	3.72	1.175	3.16596	cDNA|expansin precursor, putative, expressed
LOC_Os03g21950	2001	71.84	40.445	1.77624	cDNA|fumarate hydratase, mitochondrial precursor, putative, expressed
LOC_Os03g21960	2100	7.79	5.015	1.55334	cDNA|aminotransferase, putative, expressed
LOC_Os03g21964	2634	3.795	2.32	1.63578	cDNA|expressed protein
LOC_Os03g21980	1966	5.715	3.715	1.53836	cDNA|tRNA pseudouridine synthase family protein, putative, expressed
LOC_Os03g22050	2964.21	2.83	1.575	1.79683	cDNA|CAMK_KIN1/SNF1/Nim1_like.16 - CAMK includes calcium/calmodulin depedent protein kinases, expressed
LOC_Os03g22060	1491.74	2.315	1.285	1.80156	cDNA|uroporphyrinogen decarboxylase, putative, expressed
LOC_Os03g22160	3452	23.75	14.905	1.59343	cDNA|relA-SpoT like protein RSH1, putative, expressed
LOC_Os03g22190	4940	1.81	1.03	1.75728	cDNA|expressed protein
LOC_Os03g22210	948	5.005	3.235	1.54714	cDNA|POEI46 - Pollen Ole e I allergen and extensin family protein precursor, expressed
LOC_Os03g22230	986	14.675	8.615	1.70342	cDNA|POEI47 - Pollen Ole e I allergen and extensin family protein precursor, expressed
LOC_Os03g22320	3267	14.515	8.355	1.73728	cDNA|utp14 protein, putative, expressed
LOC_Os03g22400	2094.7	8.165	5.41	1.50924	cDNA|ulp1 protease family protein, putative, expressed
LOC_Os03g22420	4117	40.43	22.575	1.79092	cDNA|AAA-type ATPase family protein, putative, expressed
LOC_Os03g22550	1215	5.685	3.105	1.83092	cDNA|cation efflux family protein, putative, expressed
LOC_Os03g22570	3093.29	22.98	13.985	1.64319	cDNA|MIF4G domain containing protein, putative, expressed
LOC_Os03g22580	3709.56	7.405	2.34	3.16453	cDNA|CW-type Zinc Finger, putative, expressed
LOC_Os03g22610	2530.56	3.415	1.905	1.79265	cDNA|peptidyl-tRNA hydrolase, mitochondrial precursor protein, putative, expressed
LOC_Os03g22634	2506	1.185	0.655	1.80916	cDNA|terpene synthase, putative, expressed
LOC_Os03g22670	4400	1.97	1.15	1.71304	cDNA|triacylglycerol Lipase, putative, expressed
LOC_Os03g22700	2206	20.76	11.05	1.87873	cDNA|cyclin-dependent kinase C-2, putative, expressed
LOC_Os03g22870	2198.87	4.43	2.67	1.65918	cDNA|SAC3/GANP family protein, putative, expressed
LOC_Os03g22900	4929	25.655	13.145	1.95169	cDNA|SNF2 family N-terminal domain containing protein, expressed
LOC_Os03g23010	1040.11	144.685	80.85	1.78955	cDNA|expressed protein
LOC_Os03g23030	8234	3.37	1.205	2.79668	cDNA|aberrant pollen transmission 1, putative, expressed
LOC_Os03g23950	3256	47.54	28.82	1.64955	cDNA|adapitin protein, putative, expressed
LOC_Os03g23960	1506	3.08	1.945	1.58355	cDNA|IQ calmodulin-binding motif family protein, putative, expressed
LOC_Os03g24020	1056	44.78	23.765	1.88428	cDNA|ribosomal protein L6, putative, expressed
LOC_Os03g24180	3285	12.405	7.75	1.60065	cDNA|pleckstrin homology domain-containing protein, putative, expressed
LOC_Os03g24220	3690.69	45.74	26.92	1.69911	cDNA|villin protein, putative, expressed
LOC_Os03g24460	2122.95	35.68	18.075	1.974	cDNA|aminotransferase domain containing protein, putative, expressed
LOC_Os03g24520	1407	19.06	9.585	1.98852	cDNA|Mo25, putative, expressed
LOC_Os03g24870	2028	7.26	3.615	2.0083	cDNA|transporter family protein, putative, expressed
LOC_Os03g24900	1676.6	10.94	6.81	1.60646	cDNA|DHHC zinc finger domain containing protein, expressed
LOC_Os03g25060	667	1.61	0.665	2.42105	cDNA|expressed protein
LOC_Os03g25110	1622	14.27	7.505	1.9014	cDNA|expressed protein
LOC_Os03g25350	593	715.575	111.565	6.41397	cDNA|LTPL36 - Protease inhibitor/seed storage/LTP family protein precursor, expressed
LOC_Os03g25460	573	1.98	1.135	1.74449	cDNA|OsRCI2-4 - Putative low temperature and salt responsive protein, expressed
LOC_Os03g25500	910	9.105	5.3	1.71792	cDNA|cytochrome P450 72A1, putative, expressed
LOC_Os03g25869	1925	5.925	2.9	2.0431	cDNA|amino acid permease family protein, putative, expressed
LOC_Os03g26030	2200	8.585	5.535	1.55104	cDNA|expressed protein
LOC_Os03g26080	1899	7.715	4.115	1.87485	cDNA|nucleoside-triphosphatase, putative, expressed
LOC_Os03g26130	924	1.56	0.89	1.75281	cDNA|MYB family transcription factor, putative, expressed
LOC_Os03g26350	2523	3.8	1.855	2.04852	cDNA|transposon protein, putative, CACTA, En/Spm sub-class, expressed
LOC_Os03g26360	1704	5.375	1.935	2.77778	cDNA|expressed protein
LOC_Os03g26930	1820	2.045	0.735	2.78231	cDNA|OsSCP13 - Putative Serine Carboxypeptidase homologue, expressed
LOC_Os03g26960	5328	10.915	6.985	1.56263	cDNA|intron-binding protein aquarius, putative, expressed
LOC_Os03g27003	1848.51	5.105	2.215	2.30474	cDNA|expressed protein
LOC_Os03g27019	2514.36	170.61	102.805	1.65955	cDNA|expressed protein
LOC_Os03g27030	1138	2.515	1.445	1.74048	cDNA|RNA recognition motif containing protein, expressed
LOC_Os03g27040	1096	3.135	1.67	1.87725	cDNA|heavy metal-associated domain containing protein, expressed
LOC_Os03g27080	1935.9	31.19	15.58	2.00193	cDNA|calmodulin-binding transcription activator 2, putative, expressed
LOC_Os03g27250	3297	10.025	4.915	2.03967	cDNA|OsFBO14 - F-box and other domain containing protein, expressed
LOC_Os03g27340	1865.72	5.535	3.34	1.65719	cDNA|expressed protein
LOC_Os03g27450	1668.66	46.25	24.75	1.86869	cDNA|ADP-ribosylation factor, putative, expressed
LOC_Os03g27800	2897	9.5	4.77	1.99161	cDNA|paramyosin, putative, expressed
LOC_Os03g27840	1999	31.19	20.66	1.50968	cDNA|splicing factor, arginine/serine-rich 16, putative, expressed
LOC_Os03g27930	2676	3.12	2.02	1.54455	cDNA|RNA cap guanine-N2 methyltransferase domain containing protein, expressed
LOC_Os03g27990	2813	7.01	4.385	1.59863	cDNA|STRUBBELIG-RECEPTOR FAMILY 7 precursor, putative, expressed
LOC_Os03g28140	5457	4.305	2.02	2.13119	cDNA|1-phosphatidylinositol-4-phosphate 5-kinase/ zinc ion binding protein, putative, expressed
LOC_Os03g28250	225	2.945	1.745	1.68768	cDNA|expressed protein
LOC_Os03g28310	3068	5.21	3.25	1.60308	cDNA|dnaJ domain containing protein, expressed
LOC_Os03g29170	2144.25	23.42	12.9	1.8155	cDNA|sterol-4-alpha-carboxylate 3-dehydrogenase, decarboxylating, putative, expressed
LOC_Os03g29184	774	8.01	4.95	1.61818	cDNA|expressed protein
LOC_Os03g29190	2143.5	36.235	21.31	1.70038	cDNA|PDI, putative, expressed
LOC_Os03g29340	3743.7	7.015	4.475	1.5676	cDNA|domain of unknown function domain containing protein, expressed
LOC_Os03g29570	654	1.715	0.755	2.27152	cDNA|mps one binder kinase activator-like 1A, putative, expressed
LOC_Os03g29630	1194	1.32	0.725	1.82069	cDNA|ulp1 protease family protein, putative, expressed
LOC_Os03g29730	1278	2.975	1.77	1.68079	cDNA|expressed protein
LOC_Os03g29810	1314	28.015	18.055	1.55165	cDNA|OsClp6 - Putative Clp protease homologue, expressed
LOC_Os03g29930	1112	8.71	3.095	2.81422	cDNA|expressed protein
LOC_Os03g29960	2034	20.745	9.145	2.26845	cDNA|DEK C terminal domain containing protein, expressed
LOC_Os03g29980	2758	8.165	5.445	1.49954	cDNA|ACT domain containing protein, expressed
LOC_Os03g30250	2565	38.44	18.695	2.05616	cDNA|COBRA-like protein precursor, putative, expressed
LOC_Os03g30260	2780	15.895	7.205	2.20611	cDNA|COBRA-like protein precursor, putative, expressed
LOC_Os03g30460	2654	15.86	7.2	2.20278	cDNA|vacuolar protein sorting-associated protein 52, putative, expressed
LOC_Os03g30530	3309.01	6.17	2.34	2.63675	cDNA|expressed protein
LOC_Os03g30550	2191	36.255	23.33	1.55401	cDNA|RNA-binding protein-like, putative, expressed
LOC_Os03g30740	1901	10.07	6.56	1.53506	cDNA|expressed protein
LOC_Os03g30830	1179	7.605	3.69	2.06098	cDNA|X8 domain containing protein, expressed
LOC_Os03g31010	1885	20.585	13.1	1.57137	cDNA|expressed protein
LOC_Os03g31026	3276	17.495	8.725	2.00516	cDNA|retrotransposon protein, putative, unclassified, expressed
LOC_Os03g31044	2767.82	2.405	1.21	1.9876	cDNA|expressed protein
LOC_Os03g31070	3749	4.045	2.45	1.65102	cDNA|protein kinase, putative, expressed
LOC_Os03g31110	2965.5	3.73	2.475	1.50707	cDNA|transposon protein, putative, unclassified, expressed
LOC_Os03g31300	3575	59.02	37.145	1.58891	cDNA|chaperone protein clpB 1, putative, expressed
LOC_Os03g31400	3553	28.36	15.44	1.83679	cDNA|U-box domain-containing protein, putative, expressed
LOC_Os03g31594	3840	11.165	5.265	2.12061	cDNA|jmjC domain containing protein, expressed
LOC_Os03g31630	2367	4.625	1.275	3.62745	cDNA|OsSub29 - Putative Subtilisin homologue, expressed
LOC_Os03g31706	1333	10.85	5.73	1.89354	cDNA|expressed protein
LOC_Os03g31730	3243	6.895	3.035	2.27183	cDNA|expressed protein
LOC_Os03g32050	1277	4.915	2.56	1.91992	cDNA|peroxidase precursor, putative, expressed
LOC_Os03g32360	1212	1.275	0.65	1.96154	cDNA|retrotransposon protein, putative, Ty3-gypsy subclass
LOC_Os03g32470	1334.58	16.08	10.08	1.59524	cDNA|leucoanthocyanidin dioxygenase, putative, expressed
LOC_Os03g32590	2884	7.83	3.845	2.03641	cDNA|transcription initiation factor, putative, expressed
LOC_Os03g33570	309	5.94	2.755	2.15608	cDNA|calcineurin B-like protein 8, putative, expressed
LOC_Os03g33580	1629	14.66	9.63	1.52233	cDNA|mitotic checkpoint protein, putative, expressed
LOC_Os03g33590	1815	12.89	7.435	1.73369	cDNA|interferon-related developmental regulator, putative, expressed
LOC_Os03g34280	1037.47	6.73	3.825	1.75948	cDNA|expressed protein
LOC_Os03g34310	2169.61	4.75	2.955	1.60745	cDNA|expressed protein
LOC_Os03g35849	2399.83	10.43	6.195	1.68362	cDNA|expressed protein
LOC_Os03g36419	1550.64	6.455	3.495	1.84692	cDNA|expressed protein
LOC_Os03g36780	2753	35.35	20.845	1.69585	cDNA|elongation factor, putative, expressed
LOC_Os03g36830	2861	1.405	0.625	2.248	cDNA|expressed protein
LOC_Os03g37240	2244	1.46	0.735	1.98639	cDNA|retrotransposon protein, putative, unclassified, expressed
LOC_Os03g37260	3042	1.09	0.665	1.6391	cDNA|pentatricopeptide, putative, expressed
LOC_Os03g37780	1022	1.27	0.525	2.41905	cDNA|expressed protein
LOC_Os03g37810	625	4.09	1.99	2.05528	cDNA|expressed protein
LOC_Os03g38010	1813	4.3	1.85	2.32432	cDNA|nuf2 family protein, expressed
LOC_Os03g38050	2212	16.42	10.825	1.51686	cDNA|galactosyltransferase, putative, expressed
LOC_Os03g38120	270	38.985	25.26	1.54335	cDNA|expressed protein
LOC_Os03g38440	3035	3.115	1.865	1.67024	cDNA|transposon protein, putative, unclassified, expressed
LOC_Os03g38740	5009	7.97	3.485	2.28694	cDNA|Dicer, putative, expressed
LOC_Os03g38970	4644	29.445	16.575	1.77647	cDNA|metal ion binding protein, putative, expressed
LOC_Os03g38990	2495	18.66	10.435	1.78821	cDNA|DNA-binding protein, putative, expressed
LOC_Os03g39010	2087	11.88	6.445	1.84329	cDNA|possible lysine decarboxylase domain containing protein, expressed
LOC_Os03g39020	3842	5.87	2.16	2.71759	cDNA|Kinesin motor domain domain containing protein, expressed
LOC_Os03g39160	2217	2.015	0.985	2.04569	cDNA|frigida, putative, expressed
LOC_Os03g39170	2762	7.02	3.77	1.86207	cDNA|frigida, putative, expressed
LOC_Os03g39407	2845	3	1.95	1.53846	cDNA|expressed protein
LOC_Os03g39655	726	4.36	1.595	2.73354	cDNA|expressed protein
LOC_Os03g39660	873	1.9	0.975	1.94872	cDNA|expressed protein
LOC_Os03g39740	3464.44	7	3.91	1.79028	cDNA|expressed protein
LOC_Os03g39960	2981	1.57	0.905	1.73481	cDNA|expressed protein
LOC_Os03g40010	2680	74.76	27.92	2.67765	cDNA|DEK C terminal domain containing protein, expressed
LOC_Os03g40100	1933	16.175	9.355	1.72902	cDNA|ACT domain containing protein, expressed
LOC_Os03g40440	672	217.435	129.96	1.67309	cDNA|B12D protein, putative, expressed
LOC_Os03g40490	285	1.115	0.56	1.99107	cDNA|expressed protein
LOC_Os03g40540	2005	50.23	27.43	1.83121	cDNA|cytochrome P450, putative, expressed
LOC_Os03g40550	2187	5.13	2.085	2.46043	cDNA|kinase, pfkB family, putative, expressed
LOC_Os03g40670	1592	10.25	5.62	1.82384	cDNA|glycerophosphoryl diester phosphodiesterase family protein, putative, expressed
LOC_Os03g40780	3410	11.635	4.9	2.37449	cDNA|transport protein-related, putative, expressed
LOC_Os03g41050	366	2.95	1.425	2.07018	cDNA|expressed protein
LOC_Os03g41100	1173	5.405	3.205	1.68643	cDNA|cyclin, putative, expressed
LOC_Os03g41229	1830	9.26	5.655	1.63749	cDNA|expressed protein
LOC_Os03g41390	1210	1.97	0.515	3.82524	cDNA|ZOS3-15 - C2H2 zinc finger protein, expressed
LOC_Os03g41510	1691.61	16.67	9.995	1.66783	cDNA|oxidoreductase, aldo/keto reductase family protein, putative, expressed
[truncated: 3,817 more rows]
