# Supplementary material for: Suppression of microRNA159 impacts multiple agronomic traits in rice (Oryza sativa L.)
Source: BMC Plant Biol. 2017 Nov 21;17:215. doi: 10.1186/s12870-017-1171-7 (PMC5699021; doi:10.1186/s12870-017-1171-7)
Supplement: Supplementary file 5 — Up-regulated genes in STTM159 detected by RNA-seq. (XLSX 150 kb) [file 12870_2017_1171_MOESM5_ESM.xlsx]

## Sheet: Sheet1
Additional file 5. Up-regulated genes in STTM159 detected by RNA-seq.
GeneID	geneLength	WT	STTM159	STTM159/WT	Description
LOC_Os01g01340	1654.75	5.24	13.905	2.65363	cDNA|light-induced protein 1-like, putative, expressed
LOC_Os01g01910	765	1.53	2.835	1.85294	cDNA|expressed protein
LOC_Os01g02060	2048.93	1.085	1.9	1.75115	cDNA|TOO MANY MOUTHS precursor, putative, expressed
LOC_Os01g02120	1055	21.16	52.99	2.50425	cDNA|osMFT2 MFT-Like2 homologous to Mother of FT and TFL1 gene; contains Pfam profile PF01161: Phosphatidylethanolamine-binding protein, expressed
LOC_Os01g02500	615	0.72	1.135	1.57639	cDNA|glutamyl-tRNA amidotransferase, putative, expressed
LOC_Os01g02900	2081	10.65	17.68	1.66009	cDNA|glycosyltransferase, putative, expressed
LOC_Os01g03310	911	3.81	15.14	3.97375	cDNA|BBTI1 - Bowman-Birk type bran trypsin inhibitor precursor, expressed
LOC_Os01g03330	1863	1.48	7.065	4.77365	cDNA|BBTI3 - Bowman-Birk type bran trypsin inhibitor precursor, expressed
LOC_Os01g03340	1220	29.97	99.725	3.32749	cDNA|BBTI4 - Bowman-Birk type bran trypsin inhibitor precursor, expressed
LOC_Os01g03360	1174	90.83	267.5	2.94506	cDNA|BBTI5 - Bowman-Birk type bran trypsin inhibitor precursor, expressed
LOC_Os01g03390	996	59.785	212.335	3.55164	cDNA|BBTI7 - Bowman-Birk type bran trypsin inhibitor precursor, expressed
LOC_Os01g03680	996	5.105	12.775	2.50245	cDNA|BBTI8 - Bowman-Birk type bran trypsin inhibitor precursor, expressed
LOC_Os01g03720	1589	0.805	2.155	2.67702	cDNA|MYB family transcription factor, putative, expressed
LOC_Os01g04050	804	11.05	35.475	3.21041	cDNA|BBTI12 - Bowman-Birk type bran trypsin inhibitor precursor, expressed
LOC_Os01g04100	1208	1.735	4.825	2.78098	cDNA|expressed protein
LOC_Os01g04370	851	75.26	186.52	2.47834	cDNA|hsp20/alpha crystallin family protein, putative, expressed
LOC_Os01g04390	778	3.18	5.04	1.58491	cDNA|expressed protein
LOC_Os01g04430	1011	0.855	1.3	1.52047	cDNA|expressed protein
LOC_Os01g04450	2362	0.655	1.405	2.14504	cDNA|OsWAK2 - OsWAK receptor-like cytoplasmic kinase OsWAK-RLCK, expressed
LOC_Os01g04620	1573	0.27	1.345	4.98148	cDNA|transposon protein, putative, unclassified, expressed
LOC_Os01g04660	1577	1.92	3.695	1.92448	cDNA|lipid phosphatase protein, putative, expressed
LOC_Os01g04710	1986	34.415	56.4	1.63882	cDNA|aspartic proteinase, putative, expressed
LOC_Os01g04950	2518.94	9.31	17.03	1.82922	cDNA|peptide transporter PTR2, putative, expressed
LOC_Os01g05064	659	3.925	8.485	2.16178	cDNA|expressed protein
LOC_Os01g05585	195	0.515	1.65	3.20388	cDNA|metallothionein, putative, expressed
LOC_Os01g05650	757	289.015	437.9	1.51515	cDNA|metallothionein, putative, expressed
LOC_Os01g05810	2470	6.35	19.355	3.04803	cDNA|gamma-glutamyltranspeptidase 1 precursor, putative, expressed
LOC_Os01g06310	752	1.815	5.405	2.97796	cDNA|glycine-rich cell wall structural protein precursor, putative, expressed
LOC_Os01g06560	1684.48	1.605	3.04	1.89408	cDNA|transcription factor HBP-1b, putative, expressed
LOC_Os01g06630	863	10.945	42.185	3.85427	cDNA|small hydrophilic plant seed protein, putative, expressed
LOC_Os01g06740	1574	1.625	3.475	2.13846	cDNA|ribosome inactivating protein, putative, expressed
LOC_Os01g07150	613	1.045	1.7	1.62679	cDNA|expressed protein
LOC_Os01g07240	1328	0.93	1.955	2.10215	cDNA|expressed protein
LOC_Os01g07530	2937	0.88	2.48	2.81818	cDNA|uncharacterized glycosyltransferase, putative, expressed
LOC_Os01g07560	4026	0.74	1.505	2.03378	cDNA|receptor-like protein kinase 2 precursor, putative, expressed
LOC_Os01g08140	594	0.33	1.175	3.56061	cDNA|phototropic-responsive NPH3 family protein, putative, expressed
LOC_Os01g08320	1358	15.725	23.745	1.51002	cDNA|OsIAA1 - Auxin-responsive Aux/IAA gene family member, expressed
LOC_Os01g08380	1748	0.545	1.555	2.85321	cDNA|transferase family protein, putative, expressed
LOC_Os01g08440	1817	12.91	29.855	2.31255	cDNA|UDP-glucoronosyl and UDP-glucosyl transferase domain containing protein, expressed
LOC_Os01g08460	1362	4.015	6.305	1.57036	cDNA|TMS membrane protein/tumour differentially expressed protein, putative, expressed
LOC_Os01g08670	807	0.66	2.61	3.95455	cDNA|expressed protein
LOC_Os01g08780	2340	0.505	1.18	2.33663	cDNA|endonuclease/exonuclease/phosphatase family domain containing protein, expressed
LOC_Os01g09206	810	0.205	2.04	9.95122	cDNA|retrotransposon protein, putative, Ty1-copia subclass
LOC_Os01g09260	1599	0.715	1.85	2.58741	cDNA|cytokinin dehydrogenase precursor, putative, expressed
LOC_Os01g09270	228	0.965	1.47	1.52332	cDNA|expressed protein
LOC_Os01g09640	1769	3.55	5.995	1.68873	cDNA|Myb transcription factor, putative, expressed
LOC_Os01g09800	2330	1.305	2.035	1.55939	cDNA|BTBA1 - Bric-a-Brac,Tramtrack, Broad Complex BTB domain with Ankyrin repeat region, expressed
LOC_Os01g10070	501	2.585	6.04	2.33656	cDNA|expressed protein
LOC_Os01g10080	1183	162.11	454.705	2.80492	cDNA|expressed protein
LOC_Os01g10210	1213	6.72	19.42	2.88988	cDNA|lachrymatory factor synthase, putative, expressed
LOC_Os01g10440	2372	3.13	6.59	2.10543	cDNA|xylosyltransferase, putative, expressed
LOC_Os01g10580	1526	1.43	2.73	1.90909	cDNA|B-box zinc finger family protein, putative, expressed
LOC_Os01g10590	510	0.78	1.58	2.02564	cDNA|osFTL8 FT-Like8 homologous to Flowering Locus T gene; contains Pfam profile PF01161: Phosphatidylethanolamine-binding protein, expressed
LOC_Os01g10680	2019.9	2.99	4.61	1.54181	cDNA|GIL1, putative, expressed
LOC_Os01g10890	2061	3.335	5.12	1.53523	cDNA|CAMK_KIN1/SNF1/Nim1_like.8 - CAMK includes calcium/calmodulin depedent protein kinases, expressed
LOC_Os01g10950	2424	0.655	1.55	2.36641	cDNA|peptide-N4-asparagine amidase A, putative, expressed
LOC_Os01g11160	2199	3.035	4.735	1.56013	cDNA|amino acid permease family protein, putative, expressed
LOC_Os01g11190	357	1.06	2.58	2.43396	cDNA|expressed protein
LOC_Os01g11340	2024	1.14	2.375	2.08333	cDNA|cytochrome P450, putative, expressed
LOC_Os01g11430	1867	1.845	5.395	2.92412	cDNA|expressed protein
LOC_Os01g11550	2473	0.705	1.19	1.68794	cDNA|TCP family transcription factor, putative, expressed
LOC_Os01g11620	1593.85	57.355	115.925	2.02118	cDNA|GDSL-like lipase/acylhydrolase, putative, expressed
LOC_Os01g11910	2154	4.19	6.47	1.54415	cDNA|basic helix-loop-helix, putative, expressed
LOC_Os01g12100	483	17.48	31.44	1.79863	cDNA|expressed protein
LOC_Os01g12270	264	8.735	24.655	2.82255	cDNA|expressed protein
LOC_Os01g12381	915	1.735	3.15	1.81556	cDNA|GDSL-like lipase/acylhydrolase, putative, expressed
LOC_Os01g12390	2389	8.995	13.87	1.54197	cDNA|inactive receptor kinase At2g26730 precursor, putative, expressed
LOC_Os01g12430	2690	1.49	2.9	1.94631	cDNA|receptor-like protein kinase, putative, expressed
LOC_Os01g12580	1255	2.425	6.44	2.65567	cDNA|late embryogenesis abundant protein, putative, expressed
LOC_Os01g12640	1637.51	4.62	7.215	1.56169	cDNA|expressed protein
LOC_Os01g12680	2486.83	0.32	3.38	10.5625	cDNA|C4-dicarboxylate transporter/malic acid transport protein, expressed
LOC_Os01g12690	1473	0.645	1.075	1.66667	cDNA|plant-specific domain TIGR01568 family protein, expressed
LOC_Os01g12740	2005	2.845	4.54	1.59578	cDNA|cytochrome P450, putative, expressed
LOC_Os01g12750	1890	2.195	3.585	1.63326	cDNA|cytochrome P450, putative, expressed
LOC_Os01g12810	2545.49	7.655	15.085	1.97061	cDNA|retrotransposon protein, putative, unclassified, expressed
LOC_Os01g13480	1532	7.705	13.73	1.78196	cDNA|glutaredoxin, putative, expressed
LOC_Os01g13610	1332	3.28	8.93	2.72256	cDNA|isoflavone reductase homolog IRL, putative, expressed
LOC_Os01g14510	1769	1.495	2.24	1.49833	cDNA|BRASSINOSTEROID INSENSITIVE 1 precursor, putative, expressed
LOC_Os01g14890	1315	0.47	1.095	2.32979	cDNA|expressed protein
LOC_Os01g15000	2738	5.2	9.6	1.84615	cDNA|lipase, putative, expressed
LOC_Os01g15270	898	134.065	356.27	2.65744	cDNA|expressed protein
LOC_Os01g15340	893	0.805	1.75	2.17391	cDNA|flowering promoting factor-like 1, putative, expressed
LOC_Os01g15520	666	0.72	1.26	1.75	cDNA|expressed protein
LOC_Os01g16120	1024	0.28	1.04	3.71429	cDNA|zinc finger, C3HC4 type domain containing protein, expressed
LOC_Os01g16170	2080.33	10.695	18.715	1.74988	cDNA|PQ loop repeat domain containing protein, expressed
LOC_Os01g16714	1384	11.57	18.55	1.60328	cDNA|flavin monooxygenase, putative, expressed
LOC_Os01g16750	1236	0.915	1.41	1.54098	cDNA|flavin monooxygenase, putative, expressed
LOC_Os01g16950	1526	4.22	7.815	1.8519	cDNA|zinc finger, C3HC4 type domain containing protein, expressed
LOC_Os01g17330	1161	0.33	1.285	3.89394	cDNA|eukaryotic translation initiation factor 6, putative, expressed
LOC_Os01g18584	1832	6.305	12.2	1.93497	cDNA|WRKY9, expressed
LOC_Os01g19220	2820	0.5	1.74	3.48	cDNA|beta-D-xylosidase, putative, expressed
LOC_Os01g19270	981	0.735	1.435	1.95238	cDNA|expressed protein
LOC_Os01g19290	1729	19.775	44.42	2.24627	cDNA|integral membrane protein DUF6 containing protein, expressed
LOC_Os01g19770	1130	46.985	107.83	2.29499	cDNA|mitochondrial import inner membrane translocase subunit Tim17, putative, expressed
LOC_Os01g19820	1058.83	2.81	4.835	1.72064	cDNA|universal stress protein domain containing protein, putative, expressed
LOC_Os01g20030	738	0.79	1.865	2.36076	cDNA|expressed protein
LOC_Os01g20894	457	3.295	5.225	1.58574	cDNA|expressed protein
LOC_Os01g21560	1430	10.68	16.245	1.52107	cDNA|esterase/lipase/thioesterase family protein, putative, expressed
LOC_Os01g21900	476	0.835	1.595	1.91018	cDNA|expressed protein
LOC_Os01g22230	1441.68	2.21	4.345	1.96606	cDNA|peroxidase precursor, putative, expressed
LOC_Os01g22380	728	1.67	2.64	1.58084	cDNA|expressed protein
LOC_Os01g22660	1687.34	4.525	8.555	1.89061	cDNA|GDSL-like lipase/acylhydrolase, putative, expressed
LOC_Os01g24010	4580	0.895	1.34	1.49721	cDNA|pleiotropic drug resistance protein, putative, expressed
LOC_Os01g24710	921.11	9.995	110.035	11.009	cDNA|jacalin-like lectin domain containing protein, expressed
LOC_Os01g24720	363	0.56	1.435	2.5625	cDNA|expressed protein
LOC_Os01g24764	1360	3.175	5.33	1.67874	cDNA|expressed protein
LOC_Os01g25386	5280	12.165	22.235	1.82778	cDNA|multidrug resistance-associated protein, putative, expressed
LOC_Os01g25560	778	3.8	6.155	1.61974	cDNA|RALFL7 - Rapid ALkalinization Factor RALF family protein precursor, expressed
LOC_Os01g27140	768	2.11	8.045	3.8128	cDNA|OsGrx_C7 - glutaredoxin subgroup III, expressed
LOC_Os01g27210	1006	10.58	17.015	1.60822	cDNA|glutathione S-transferase, putative, expressed
LOC_Os01g27530	657	0.745	1.505	2.02013	cDNA|expressed protein
LOC_Os01g27770	1533	0.77	1.35	1.75325	cDNA|expressed protein
LOC_Os01g28130	843	1.085	2.085	1.92166	cDNA|retrotransposon protein, putative, unclassified
LOC_Os01g28450	829	22.9	36.965	1.61419	cDNA|SCP-like extracellular protein, expressed
LOC_Os01g28500	766	83.4	127.51	1.5289	cDNA|SCP-like extracellular protein, expressed
LOC_Os01g28744	788	19.95	32.605	1.63434	cDNA|retrotransposon protein, putative, unclassified, expressed
LOC_Os01g29130	225	0.25	1.105	4.42	cDNA|retrotransposon, putative, centromere-specific
LOC_Os01g29910	3351	2.645	4.305	1.6276	cDNA|retrotransposon protein, putative, unclassified, expressed
LOC_Os01g31040	1962	2.86	4.995	1.7465	cDNA|retrotransposon protein, putative, unclassified, expressed
LOC_Os01g32670	628	0.865	6.355	7.34682	cDNA|expressed protein
LOC_Os01g34020	222	0.01	3.815	381.5	cDNA|retrotransposon protein, putative, unclassified, expressed
LOC_Os01g34790	1224	2.375	4.725	1.98947	cDNA|expressed protein
LOC_Os01g35590	528	3.85	6.48	1.68312	cDNA|expressed protein
LOC_Os01g36070	1265	3.16	5.365	1.69778	cDNA|nodulin MtN3 family protein, putative, expressed
LOC_Os01g36120	408	0.5	2.145	4.29	cDNA|expressed protein
LOC_Os01g38110	1938	0.63	2.265	3.59524	cDNA|cytochrome P450, putative, expressed
LOC_Os01g38510	243	170.415	261.86	1.5366	cDNA|protein transport protein Sec61 subunit beta, putative, expressed
LOC_Os01g38520	1483	1.185	2.81	2.37131	cDNA|expressed protein
LOC_Os01g38610	2420	1.84	2.865	1.55707	cDNA|helix-loop-helix DNA-binding domain containing protein, expressed
LOC_Os01g39020	1569	1.63	3.23	1.9816	cDNA|HSF-type DNA-binding domain containing protein, expressed
LOC_Os01g39280	342	1.445	2.37	1.64014	cDNA|expressed protein
LOC_Os01g39399	519	0.48	1.265	2.63542	cDNA|expressed protein
LOC_Os01g39890	2904	3.195	12.595	3.9421	cDNA|transposon protein, putative, unclassified, expressed
LOC_Os01g40499	2923	0.66	1.165	1.76515	cDNA|S-locus lectin protein kinase family protein, putative, expressed
LOC_Os01g40580	1195	0.875	1.86	2.12571	cDNA|hypersensitive-induced response protein, putative, expressed
LOC_Os01g41050	2346	0.36	2.81	7.80556	cDNA|sulfate transporter, putative, expressed
LOC_Os01g41140	932	5.205	10.55	2.0269	cDNA|THION18 - Plant thionin family protein precursor, expressed
LOC_Os01g41430	1964	0.19	1.1	5.78947	cDNA|UDP-glucoronosyl and UDP-glucosyl transferase, putative, expressed
LOC_Os01g42210	666	0.88	1.785	2.02841	cDNA|LTPL47 - Protease inhibitor/seed storage/LTP family protein precursor, putative, expressed
LOC_Os01g42294	2777	3.475	11.055	3.18129	cDNA|inactive receptor kinase At2g26730 precursor, putative, expressed
LOC_Os01g42860	486	6.58	31.065	4.72112	cDNA|inhibitor I family protein, putative, expressed
LOC_Os01g42870	1641	4.98	13.355	2.68173	cDNA|transferase family protein, putative, expressed
LOC_Os01g43140	2312	0.325	2.115	6.50769	cDNA|lipase, putative, expressed
LOC_Os01g43320	1811	3.82	8.42	2.20419	cDNA|transmembrane amino acid transporter protein, putative, expressed
LOC_Os01g43350	2923	0.8	1.39	1.7375	cDNA|protein kinase family protein, putative, expressed
LOC_Os01g43430	858	6.125	10.975	1.79184	cDNA|expressed protein
LOC_Os01g43460	2426.31	2.34	3.83	1.63675	cDNA|C4-dicarboxylate transporter/malic acid transport protein, expressed
LOC_Os01g43610	1494	0.695	1.06	1.52518	cDNA|DUF623 domain containing protein, expressed
LOC_Os01g43650	1407	0.81	1.435	1.7716	cDNA|WRKY11, expressed
LOC_Os01g43750	1797	0.525	1.05	2	cDNA|cytochrome P450 72A1, putative, expressed
LOC_Os01g44960	1364	3.135	4.935	1.57416	cDNA|hydrolase, alpha/beta fold family domain containing protein, expressed
LOC_Os01g45090	1084	1.325	6.41	4.83774	cDNA|MYB family transcription factor, putative, expressed
LOC_Os01g45659	582	2.885	4.54	1.57366	cDNA|expressed protein
LOC_Os01g45670	1272	2.575	4.3	1.6699	cDNA|expressed protein
LOC_Os01g45860	1678	5.885	9.12	1.5497	cDNA|GRAS family transcription factor domain containing protein, expressed
LOC_Os01g46300	271	0.49	1.085	2.21429	cDNA|hypothetical protein
LOC_Os01g46370	862	0.395	1.3	3.29114	cDNA|lipase class 3 family protein, putative, expressed
LOC_Os01g46600	252	23.155	55.08	2.37875	cDNA|seed maturation protein PM41, putative, expressed
LOC_Os01g47280	868	0.61	1.46	2.39344	cDNA|expressed protein
LOC_Os01g47290	941	0.36	1.04	2.88889	cDNA|expressed protein
LOC_Os01g47570	693	1.195	1.855	1.5523	cDNA|expressed protein
LOC_Os01g47930	219	1.27	3.075	2.42126	cDNA|hypothetical protein
LOC_Os01g48110	210	0.01	1.07	107	cDNA|hypothetical protein
LOC_Os01g48120	1104	0.995	1.665	1.67337	cDNA|expressed protein
LOC_Os01g49120	2367	2.915	6.165	2.11492	cDNA|MATE efflux family protein, putative, expressed
LOC_Os01g49360	1966	1.34	2.955	2.20522	cDNA|FAD-binding and arabino-lactone oxidase domains containing protein, putative, expressed
LOC_Os01g49640	745	1.885	2.975	1.57825	cDNA|LTPL149 - Protease inhibitor/seed storage/LTP family protein precursor, expressed
LOC_Os01g49750	861	0.28	1.13	4.03571	cDNA|expressed protein
LOC_Os01g49830	1635	8.825	14.335	1.62436	cDNA|B3 DNA binding domain containing protein, expressed
LOC_Os01g50000	639	1.075	1.71	1.5907	cDNA|expressed protein
LOC_Os01g50700	2213	21.735	62.98	2.89763	cDNA|dehydrin family protein, expressed
LOC_Os01g50910	1018	86.59	220.48	2.54625	cDNA|late embryogenesis abundant protein, group 3, putative, expressed
LOC_Os01g51030	620	6.175	9.6	1.55466	cDNA|expressed protein
LOC_Os01g51210	1164	1.97	4.43	2.24873	cDNA|uncharacterized protein PA4923, putative, expressed
LOC_Os01g51570	1259	1.89	5.465	2.89153	cDNA|glycosyl hydrolases family 17, putative, expressed
LOC_Os01g51870	1289	6.43	17.965	2.79393	cDNA|methyltransferase, putative, expressed
LOC_Os01g52130	2872	4.35	9.405	2.16207	cDNA|sulfate transporter, putative, expressed
LOC_Os01g52230	1217	56.235	92.11	1.63795	cDNA|phosphoethanolamine/phosphocholine phosphatase, putative, expressed
LOC_Os01g52260	1412	13.285	22.51	1.69439	cDNA|serine acetyltransferase protein, putative, expressed
LOC_Os01g52340	1852	1.53	2.445	1.59804	cDNA|NB-ARC domain containing protein, expressed
LOC_Os01g52514	1315	0.87	1.68	1.93103	cDNA|B3 DNA binding domain containing protein, expressed
LOC_Os01g52690	2405	16.175	35.98	2.22442	cDNA|retrotransposon protein, putative, unclassified, expressed
LOC_Os01g52830	1449	8.925	24.58	2.75406	cDNA|DUF1264 domain containing protein, putative, expressed
LOC_Os01g52900	2118	0.29	2.31	7.96552	cDNA|expressed protein
LOC_Os01g53090	1061	1.89	3.97	2.10053	cDNA|pathogen-related protein, putative, expressed
LOC_Os01g53220	1150	0.745	1.39	1.86577	cDNA|HSF-type DNA-binding domain containing protein, expressed
LOC_Os01g53260	1155	0.495	1.045	2.11111	cDNA|WRKY23, expressed
LOC_Os01g53330	1836	0.72	1.54	2.13889	cDNA|anthocyanidin 5,3-O-glucosyltransferase, putative, expressed
LOC_Os01g53650	982	0.685	2.23	3.25547	cDNA|zinc finger CCCH type family protein, putative, expressed
LOC_Os01g53779	2046	1.405	2.39	1.70107	cDNA|expressed protein
LOC_Os01g54030	2181	35.255	56.465	1.60162	cDNA|NADP-dependent malic enzyme, putative, expressed
LOC_Os01g54040	2380.9	6.25	9.545	1.5272	cDNA|ATP-dependent protease La, putative, expressed
LOC_Os01g54340	1218	1.955	2.93	1.49872	cDNA|plant-specific domain TIGR01615 family protein, expressed
LOC_Os01g54520	1423.92	4.485	16.81	3.74805	cDNA|DUF1264 domain containing protein, putative, expressed
LOC_Os01g54670	1152	1.255	2.23	1.77689	cDNA|coiled-coil domain-containing protein 25, putative, expressed
LOC_Os01g54700	2610	1.055	2.745	2.6019	cDNA|retrotransposon protein, putative, unclassified, expressed
LOC_Os01g55000	1493	0.89	1.67	1.8764	cDNA|expressed protein
LOC_Os01g55160	976	0.735	1.1	1.4966	cDNA|expressed protein
LOC_Os01g55240	1751	7.63	23.255	3.04784	cDNA|gibberellin 2-beta-dioxygenase, putative, expressed
LOC_Os01g55510	718	2.035	7.51	3.69042	cDNA|dynein light chain type 1 domain containing protein, expressed
LOC_Os01g55600	1875	4.695	7.24	1.54207	cDNA|peptide transporter PTR2, putative, expressed
LOC_Os01g55610	2119	1.02	1.75	1.71569	cDNA|peptide transporter PTR2, putative, expressed
LOC_Os01g55820	1248	6.67	10.365	1.55397	cDNA|X8 domain containing protein, expressed
LOC_Os01g56840	1311	0.08	1.365	17.0625	cDNA|DUF domain containing protein, expressed
LOC_Os01g56850	2282	0.85	2.455	2.88824	cDNA|expressed protein
LOC_Os01g57020	1625	3.84	9	2.34375	cDNA|expressed protein
LOC_Os01g57100	2503	0.785	1.485	1.89172	cDNA|expressed protein
LOC_Os01g57250	1336	84.84	203.1	2.39392	cDNA|expressed protein
LOC_Os01g57350	1896.11	3.91	6.8	1.73913	cDNA|diacylglycerol kinase, putative, expressed
LOC_Os01g57370	2001	2.12	3.535	1.66745	cDNA|cyclic nucleotide-gated ion channel 2, putative, expressed
LOC_Os01g57530	216	1.545	2.365	1.53074	cDNA|expressed protein
LOC_Os01g57710	1627.06	5.685	11.635	2.04661	cDNA|membrane protein, putative, expressed
LOC_Os01g57854	1869	0.455	1.695	3.72527	cDNA|pectinesterase, putative, expressed
LOC_Os01g58010	666	0.44	1.005	2.28409	cDNA|ATP synthase, A subunit family protein, putative, expressed
LOC_Os01g58280	2316	2.825	7.255	2.56814	cDNA|OsSub8 - Putative Subtilisin homologue, expressed
LOC_Os01g58290	2782.02	17.97	35.74	1.98887	cDNA|OsSub9 - Putative Subtilisin homologue, expressed
LOC_Os01g58320	297	0.36	2.885	8.01389	cDNA|expressed protein
LOC_Os01g58640	2503	3	6.155	2.05167	cDNA|nucleotide pyrophosphatase/phosphodiesterase, putative, expressed
LOC_Os01g58670	1689	0.725	2.405	3.31724	cDNA|expressed protein
LOC_Os01g59100	2072	1.54	4.575	2.97078	cDNA|cytokinin-N-glucosyltransferase 1, putative, expressed
LOC_Os01g59200	1225	2.45	5.815	2.37347	cDNA|DUF617 domain containing protein, expressed
LOC_Os01g59530	955.41	39.25	110.99	2.82777	cDNA|OsCML1 - Calmodulin-related calcium sensor protein, expressed
LOC_Os01g60360	447	57.795	134.265	2.32312	cDNA|ubiquitin-conjugating enzyme, putative, expressed
LOC_Os01g60860	2494	1.405	3.085	2.19573	cDNA|spotted leaf 11, putative, expressed
LOC_Os01g60960	1512	0.935	1.42	1.51872	cDNA|DUF260 domain containing protein, putative, expressed
LOC_Os01g61440	1489	2.54	4.44	1.74803	cDNA|expressed protein
LOC_Os01g62130	998	2.64	6.83	2.58712	cDNA|ZOS1-14 - C2H2 zinc finger protein, expressed
LOC_Os01g62190	863	4.305	13.16	3.05691	cDNA|ZOS1-15 - C2H2 zinc finger protein, expressed
LOC_Os01g62514	673	0.29	1.395	4.81034	cDNA|WRKY56, expressed
LOC_Os01g63010	1697	4.2	12.53	2.98333	cDNA|universal stress protein domain containing protein, putative, expressed
LOC_Os01g63190	2051	3.76	7.455	1.98271	cDNA|laccase precursor protein, putative, expressed
LOC_Os01g63310	1956	0.365	1.075	2.94521	cDNA|DUF740 domain containing protein, expressed
LOC_Os01g63690	1998	1.675	3.825	2.28358	cDNA|hs1, putative, expressed
LOC_Os01g63810	2117.01	15.1	26.845	1.77781	cDNA|starch binding domain containing protein, putative, expressed
LOC_Os01g63854	1807	2.74	4.46	1.62774	cDNA|transmembrane amino acid transporter protein, putative, expressed
LOC_Os01g64140	429	0.01	1.075	107.5	cDNA|endoglucanase 22 precursor, putative, expressed
LOC_Os01g64170	2115.61	5.555	9.24	1.66337	cDNA|glycosyl hydrolases family 17, putative, expressed
LOC_Os01g64230	1235	0.57	1.25	2.19298	cDNA|long cell-linked locus protein, putative, expressed
LOC_Os01g64300	1025	5.045	7.905	1.5669	cDNA|DUF584 domain containing protein, putative, expressed
LOC_Os01g64520	1570	25.82	49.985	1.9359	cDNA|uricase, putative, expressed
LOC_Os01g64540	1607	0.645	1.37	2.12403	cDNA|anthocyanidin 3-O-glucosyltransferase, putative, expressed
LOC_Os01g65110	1890	1.7	2.57	1.51176	cDNA|POT family protein, expressed
LOC_Os01g65260	1948	0.7	2.64	3.77143	cDNA|amidophosphoribosyltransferase, chloroplast precursor, putative, expressed
LOC_Os01g65510	1457	1.495	3.23	2.16054	cDNA|OsFBX31 - F-box domain containing protein, expressed
LOC_Os01g65620	692	8.175	17.845	2.18287	cDNA|expressed protein
LOC_Os01g65670	1798	4.17	11.7	2.80576	cDNA|amino acid transporter, putative, expressed
LOC_Os01g65760	1894	0.545	3.36	6.16514	cDNA|retrotransposon protein, putative, unclassified, expressed
LOC_Os01g66030	1794.77	23.855	40.745	1.70803	cDNA|OsMADS2 - MADS-box family gene with MIKCc type-box, expressed
LOC_Os01g66610	2825	2.97	7.58	2.55219	cDNA|serine/threonine-protein kinase receptor precursor, putative, expressed
LOC_Os01g67835	945	0.61	1.03	1.68852	cDNA|ompA/MotB, putative, expressed
LOC_Os01g68290	624	0.16	4.705	29.4062	cDNA|expressed protein
LOC_Os01g68370	2561.26	6.63	11.92	1.79789	cDNA|B3 DNA binding domain containing protein, expressed
LOC_Os01g68650	1123	2.29	3.835	1.67467	cDNA|plant-specific domain TIGR01615 family protein, expressed
LOC_Os01g68660	786	6.83	12.55	1.83748	cDNA|cysteine proteinase inhibitor precursor protein, putative, expressed
LOC_Os01g68670	447	52.275	84.075	1.60832	cDNA|cysteine proteinase inhibitor precursor, putative, expressed
LOC_Os01g69270	1333	2.745	5.48	1.99636	cDNA|OsFBO2 - F-box and other domain containing protein, expressed
LOC_Os01g70525	846	3.42	6.775	1.98099	cDNA|tropinone reductase, putative, expressed
LOC_Os01g70540	4709	0.85	1.335	1.57059	cDNA|retrotransposon protein, putative, unclassified, expressed
LOC_Os01g71060	1584	0.37	1.11	3	cDNA|xylanase inhibitor, putative, expressed
LOC_Os01g71090	1791	1.235	4.965	4.02024	cDNA|xylanase inhibitor, putative, expressed
LOC_Os01g71340	1408	19.03	38.36	2.01576	cDNA|glycosyl hydrolases family 17, putative, expressed
LOC_Os01g71350	1274	0.26	2.175	8.36538	cDNA|glycosyl hydrolases family 17, putative, expressed
LOC_Os01g71474	1445	9.275	21.865	2.35741	cDNA|glycosyl hydrolases family 17, putative, expressed
LOC_Os01g71820	1230	0.035	1.915	54.7143	cDNA|glycosyl hydrolases family 17, putative, expressed
LOC_Os01g71830	1206	0.085	2.805	33	cDNA|glycosyl hydrolases family 17, putative, expressed
LOC_Os01g71970	1544	5.555	10.84	1.9514	cDNA|GRAS family transcription factor containing protein, expressed
LOC_Os01g72260	1828	1.21	2.715	2.2438	cDNA|cytochrome P450, putative, expressed
LOC_Os01g72610	2022	13.215	26.21	1.98335	cDNA|glycosyltransferase, putative, expressed
LOC_Os01g72810	1757	2.045	11.33	5.54034	cDNA|secreted glycoprotein, putative, expressed
LOC_Os01g73110	1138	5.665	8.66	1.52868	cDNA|expressed protein
LOC_Os01g73170	1468	6.195	42.33	6.83293	cDNA|peroxidase precursor, putative, expressed
LOC_Os01g73200	1299	2.975	14.77	4.96471	cDNA|peroxidase precursor, putative, expressed
LOC_Os01g73220	1272	0.935	2.35	2.51337	cDNA|peroxidase precursor, putative, expressed
LOC_Os01g73440	735	0.465	2.215	4.76344	cDNA|expressed protein
LOC_Os01g73540	785	0.865	1.375	1.5896	cDNA|YGGT family protein, putative, expressed
LOC_Os01g73940	582	29.81	63.995	2.14676	cDNA|expressed protein
LOC_Os01g74152	1320	8.065	14.975	1.85679	cDNA|haloacid dehalogenase-like hydrolase family protein, putative, expressed
LOC_Os01g74320	1745	0.705	1.64	2.32624	cDNA|ubiquitin ligase, putative, expressed
LOC_Os01g74360	306	0.34	1.04	3.05882	cDNA|26S proteasome non-ATPase regulatory subunit 6, putative, expressed
LOC_Os01g74410	1543.89	0.99	2.075	2.09596	cDNA|MYB family transcription factor, putative, expressed
LOC_Os01g74590	877	38.43	64.195	1.67044	cDNA|MYB family transcription factor, putative, expressed
LOC_Os01g74600	2549	1.305	2.235	1.71264	cDNA|vegetative storage protein, putative, expressed
LOC_Os02g01060	939	4.355	6.615	1.51894	cDNA|harpin-induced protein 1 domain containing protein, expressed
LOC_Os02g01380	2131	2.535	4.445	1.75345	cDNA|expressed protein
LOC_Os02g01700	657	1.195	2.255	1.88703	cDNA|RNA recognition motif containing protein, putative, expressed
LOC_Os02g01850	378	0.01	2.735	273.5	cDNA|expressed protein
LOC_Os02g02000	1808	0.545	1.505	2.76147	cDNA|cytochrome P450, putative, expressed
LOC_Os02g02210	1653	0.01	1.42	142	cDNA|aminotransferase, putative, expressed
LOC_Os02g02230	1581	0.035	1.395	39.8571	cDNA|cytochrome P450, putative, expressed
LOC_Os02g02320	1774	75.705	151.695	2.00376	cDNA|OsSCP6 - Putative Serine Carboxypeptidase homologue, expressed
LOC_Os02g02340	1855	2.26	6.63	2.93363	cDNA|glycerol-3-phosphate acyltransferase, putative, expressed
LOC_Os02g02410	2476	847.225	2471.8	2.91752	cDNA|DnaK family protein, putative, expressed
LOC_Os02g02590	1939	2.5	4.1	1.64	cDNA|PPR repeat domain containing protein, putative, expressed
LOC_Os02g02700	2034	6.815	12.45	1.82685	cDNA|AMP-binding enzyme, putative, expressed
LOC_Os02g02730	1494	0.57	1.48	2.59649	cDNA|expressed protein
LOC_Os02g03200	2101	0.03	1.04	34.6667	cDNA|FAD-binding and arabino-lactone oxidase domains containing protein, putative, expressed
LOC_Os02g03750	2002	0.82	1.78	2.17073	cDNA|polygalacturonase, putative, expressed
LOC_Os02g03800	599	15.11	30.975	2.04997	cDNA|THION22 - Plant thionin family protein precursor, expressed
LOC_Os02g04720	348	0.155	1.345	8.67742	cDNA|expressed protein
LOC_Os02g04780	1396	1.43	3.125	2.18531	cDNA|expressed protein
LOC_Os02g05050	363	0.85	1.29	1.51765	cDNA|OsSAUR4 - Auxin-responsive SAUR gene family member, expressed
LOC_Os02g05090	171	0.345	1.035	3	cDNA|expressed protein
LOC_Os02g06410	1478	1.445	6.75	4.67128	cDNA|CBS domain containing membrane protein, putative, expressed
LOC_Os02g06770	731.25	10.025	19.83	1.97805	cDNA|expressed protein
LOC_Os02g06779	728	7.605	18.195	2.3925	cDNA|expressed protein
LOC_Os02g07130	717	1.02	1.925	1.88725	cDNA|expressed protein
LOC_Os02g07150	1829.82	5.705	10.305	1.80631	cDNA|urease accessory protein F, putative, expressed
LOC_Os02g07160	2002	10.89	28.145	2.58448	cDNA|glyoxalase family protein, putative, expressed
LOC_Os02g07390	597	1.32	2.15	1.62879	cDNA|retrotransposon, putative, centromere-specific, expressed
LOC_Os02g07575	258	0.835	1.48	1.77246	cDNA|expressed protein
LOC_Os02g07700	873	0.665	1.175	1.76692	cDNA|expressed protein
LOC_Os02g08110	879	4.715	9.55	2.02545	cDNA|membrane associated DUF588 domain containing protein, putative, expressed
LOC_Os02g08320	1091	3.545	6.475	1.82652	cDNA|haemolysin-III, putative, expressed
LOC_Os02g09050	580	5.1	7.655	1.50098	cDNA|expressed protein
LOC_Os02g09510	1647	5.055	9.205	1.82097	cDNA|limonoid UDP-glucosyltransferase, putative, expressed
LOC_Os02g09810	1873.73	6.06	9.725	1.60479	cDNA|amino acid transporter, putative, expressed
LOC_Os02g10140	912	2.425	3.74	1.54227	cDNA|bZIP transcription factor domain containing protein, expressed
LOC_Os02g10150	357	3.025	5.11	1.68926	cDNA|bZIP transcription factor, putative, expressed
LOC_Os02g10350	1866	22.305	39.22	1.75835	cDNA|MLO domain containing protein, putative, expressed
LOC_Os02g10500	649	2.415	3.82	1.58178	cDNA|expressed protein
LOC_Os02g10780	1295	21.515	35.975	1.67209	cDNA|SPX domain containing protein, putative, expressed
LOC_Os02g10830	897	0.325	2.765	8.50769	cDNA|serine acetyltransferase protein, putative, expressed
LOC_Os02g10850	1575	0.42	1.125	2.67857	cDNA|OsFBK3 - F-box domain and kelch repeat containing protein, expressed
LOC_Os02g10880	1437	0.56	2.04	3.64286	cDNA|UDP-glucoronosyl and UDP-glucosyl transferase domain containing protein, expressed
LOC_Os02g11020	2241	0.71	1.065	1.5	cDNA|cytochrome P450 72A1, putative, expressed
LOC_Os02g11040	1446.69	13.7	26.48	1.93285	cDNA|expressed protein
LOC_Os02g11110	1889.56	0.93	1.7	1.82796	cDNA|flavonol-3-O-glycoside-7-O-glucosyltransferase 1, putative, expressed
LOC_Os02g11640	1808	6.71	15.795	2.35395	cDNA|UDP-glucoronosyl and UDP-glucosyl transferase, putative, expressed
LOC_Os02g12070	261	1.435	3.56	2.48084	cDNA|expressed protein
LOC_Os02g12790	1790	1.185	1.855	1.5654	cDNA|GATA zinc finger domain containing protein, expressed
LOC_Os02g13020	1897	2.02	4.795	2.37376	cDNA|expressed protein
LOC_Os02g13290	1244	6.73	10.385	1.54309	cDNA|phosphoethanolamine/phosphocholine phosphatase, putative, expressed
LOC_Os02g13370	1704	1.495	3.25	2.17391	cDNA|expressed protein
LOC_Os02g13600	1142	0.835	1.31	1.56886	cDNA|expressed protein
LOC_Os02g13790	294	0.715	1.275	1.78322	cDNA|expressed protein
LOC_Os02g13800	1489	2.675	4.085	1.5271	cDNA|HSF-type DNA-binding domain containing protein, expressed
LOC_Os02g13860	432	3.38	7.3	2.15976	cDNA|expressed protein
LOC_Os02g13900	1456	1.565	2.45	1.5655	cDNA|BES1/BZR1 homolog protein, putative, expressed
LOC_Os02g14180	1017	2.915	6.81	2.33619	cDNA|peroxidase precursor, putative, expressed
LOC_Os02g14480	2541	1.015	1.7	1.67488	cDNA|receptor-like kinase, putative, expressed
LOC_Os02g14890	792	1.59	2.41	1.51572	cDNA|expressed protein
LOC_Os02g15070	1718	33.925	150.015	4.42196	cDNA|glutelin, putative, expressed
LOC_Os02g15090	1759	888.62	1904.62	2.14335	cDNA|glutelin, putative, expressed
LOC_Os02g15140	1311	14.76	48.395	3.27879	cDNA|retrotransposon protein, putative, unclassified, expressed
LOC_Os02g15250	1672	18.7	52.445	2.80455	cDNA|late embryogenesis abundant domain-containing protein, putative, expressed
LOC_Os02g15350	1758	53.665	90.39	1.68434	cDNA|dof zinc finger domain containing protein, putative, expressed
LOC_Os02g15740	1242	4.98	13.985	2.80823	cDNA|expressed protein
LOC_Os02g15860	285	4.47	8.85	1.97987	cDNA|expressed protein
LOC_Os02g16740	231	0.25	1.46	5.84	cDNA|expressed protein
LOC_Os02g16820	1712	3868.2	8152.68	2.10762	cDNA|glutelin, putative, expressed
LOC_Os02g16830	1677	3935.35	9035.62	2.29602	cDNA|glutelin, putative, expressed
LOC_Os02g16909	966.24	5.105	8.755	1.71499	cDNA|dynein light chain type 1 domain containing protein, expressed
LOC_Os02g17534	2314	0.125	1.665	13.32	cDNA|xyloglucan fucosyltransferase, putative, expressed
LOC_Os02g21170	468	0.82	2.17	2.64634	cDNA|retrotransposon protein, putative, Ty3-gypsy subclass, expressed
LOC_Os02g21185	696	0.29	1.065	3.67241	cDNA|expressed protein
LOC_Os02g21350	708	0.685	1.535	2.24088	cDNA|pleiotropic drug resistance protein 5, putative, expressed
LOC_Os02g21470	419	1.33	2.315	1.7406	cDNA|expressed protein
LOC_Os02g21700	1416	1.31	5.58	4.25954	cDNA|STE_MEKK_ste11_MAP3K.8 - STE kinases include homologs to sterile 7, sterile 11 and sterile 20 from yeast, expressed
LOC_Os02g22020	1711	0.52	1.09	2.09615	cDNA|MYB family transcription factor, putative, expressed
LOC_Os02g22440	336	1.54	2.655	1.72403	cDNA|expressed protein
LOC_Os02g23822	1809	0.745	2.15	2.88591	cDNA|retrotransposon protein, putative, unclassified, expressed
LOC_Os02g25150	528	7.055	12.755	1.80794	cDNA|expressed protein
LOC_Os02g25640	1736.19	3283.47	8184.95	2.49278	cDNA|glutelin, putative, expressed
LOC_Os02g26470	544	14.375	26.25	1.82609	cDNA|expressed protein
LOC_Os02g26670	1411	1.11	3.065	2.76126	cDNA|F-box/Kelch-repeat protein, putative, expressed
LOC_Os02g26700	1314.32	219.03	329.055	1.50233	cDNA|cation transport regulator-like protein 1, putative, expressed
LOC_Os02g26720	1550	5.86	11.425	1.94966	cDNA|Inositol 1, 3, 4-trisphosphate 5/6-kinase, putative, expressed
LOC_Os02g27880	834	1.33	2.34	1.7594	cDNA|EF hand family protein, expressed
LOC_Os02g28170	1914	0.51	1.47	2.88235	cDNA|transferase family protein, putative, expressed
LOC_Os02g28220	1819	0.655	1.08	1.64885	cDNA|transferase family protein, putative, expressed
LOC_Os02g28310	825	0.645	1.075	1.66667	cDNA|expressed protein
LOC_Os02g28334	786	1.295	2.115	1.6332	cDNA|expressed protein
LOC_Os02g28340	1695	3.09	7.48	2.42071	cDNA|transferase family protein, putative, expressed
LOC_Os02g28860	549	0.63	1.095	1.7381	cDNA|expressed protein
LOC_Os02g29090	1584	0.535	1.295	2.42056	cDNA|expressed protein
LOC_Os02g29150	2589.53	3.06	5.895	1.92647	cDNA|OsFBO11 - F-box and other domain containing protein, expressed
LOC_Os02g29160	1955	0.65	1.51	2.32308	cDNA|ankyrin, putative, expressed
LOC_Os02g29190	1395	0.455	1.45	3.18681	cDNA|ankyrin, putative, expressed
LOC_Os02g30070	288	0.37	1.485	4.01351	cDNA|expressed protein
LOC_Os02g30100	1925	8.84	21.06	2.38235	cDNA|cytochrome P450, putative, expressed
LOC_Os02g30300	1412	0.37	1.385	3.74324	cDNA|MYND finger family protein, expressed
LOC_Os02g30714	1315	1.37	3.215	2.34672	cDNA|dehydrogenase/reductase, putative, expressed
LOC_Os02g30910	1566	54.895	100.42	1.82931	cDNA|nodulin MtN3 family protein, putative, expressed
LOC_Os02g31030	1649.89	69.36	151.745	2.18779	cDNA|glycerophosphoryl diester phosphodiesterase family protein, putative, expressed
LOC_Os02g31970	2145	0.79	1.28	1.62025	cDNA|retrotransposon protein, putative, unclassified, expressed
LOC_Os02g32140	1554	1.16	1.97	1.69828	cDNA|AP2 domain containing protein, expressed
LOC_Os02g32420	1568	2.025	3.41	1.68395	cDNA|protein binding protein, putative, expressed
LOC_Os02g32450	763	2.54	7.32	2.88189	cDNA|expressed protein
LOC_Os02g32469	1005.11	69.065	110.885	1.60552	cDNA|expressed protein
LOC_Os02g32620	1710	0.25	1.09	4.36	cDNA|PAN domain-containing protein At5g03700 precursor, putative, expressed
LOC_Os02g32840	763	15.57	25.665	1.64836	cDNA|zinc finger A20 and AN1 domain-containing stress-associated protein, putative, expressed
LOC_Os02g32860	2918	25.69	52.965	2.0617	cDNA|poly synthetase 3, putative, expressed
LOC_Os02g32970	1552	10.31	17.565	1.70369	cDNA|hydrolase, alpha/beta fold family protein, putative, expressed
LOC_Os02g33070	806	12.545	24.64	1.96413	cDNA|expressed protein
LOC_Os02g33380	859	2.755	7.16	2.59891	cDNA|pectinesterase inhibitor domain containing protein, putative, expressed
LOC_Os02g34370	1112	12.095	25.595	2.11616	cDNA|expressed protein
LOC_Os02g34710	1354	0.775	1.455	1.87742	cDNA|expressed protein
LOC_Os02g34760	1592	2.675	4.72	1.76449	cDNA|retrotransposon protein, putative, unclassified, expressed
LOC_Os02g34970	1121	0.68	5.35	7.86765	cDNA|no apical meristem protein, putative, expressed
LOC_Os02g35320	1409	0.91	1.5	1.64835	cDNA|expressed protein
LOC_Os02g35530	1176	0.77	2.465	3.2013	cDNA|OsFBK8 - F-box domain and kelch repeat containing protein, expressed
LOC_Os02g36000	552	2.775	5.64	2.03243	cDNA|zinc finger protein, putative, expressed
LOC_Os02g36030	1716	0.575	2.29	3.98261	cDNA|cytochrome P450, putative, expressed
LOC_Os02g36070	1809	3.315	8.205	2.47511	cDNA|cytochrome P450, putative, expressed
LOC_Os02g36110	1727	1.77	7.25	4.09605	cDNA|cytochrome P450, putative, expressed
LOC_Os02g36140	2947.87	6.6	12.055	1.82652	cDNA|terpene synthase, putative, expressed
LOC_Os02g36190	1890	21.885	40.835	1.86589	cDNA|cytochrome P450, putative, expressed
LOC_Os02g36210	3037	24.735	37.46	1.51445	cDNA|ent-kaurene synthase, chloroplast precursor, putative, expressed
LOC_Os02g36350	1718.03	1.61	2.91	1.80745	cDNA|expressed protein
LOC_Os02g36600	1421	4.795	12.22	2.54849	cDNA|aldose 1-epimerase, putative, expressed
LOC_Os02g36670	342	1.51	2.295	1.51987	cDNA|expressed protein
LOC_Os02g36690	315	0.84	1.345	1.60119	cDNA|expressed protein
LOC_Os02g36700	2044	1.13	1.905	1.68584	cDNA|sucrose transporter BoSUT1, putative, expressed
LOC_Os02g37010	1652	8.12	12.955	1.59544	cDNA|flavin-containing monooxygenase family protein, putative, expressed
LOC_Os02g37200	333	0.315	2.985	9.47619	cDNA|hydrophobin, putative, expressed
LOC_Os02g37440	1893	0.895	2.445	2.73184	cDNA|expressed protein
LOC_Os02g37480	728	0.805	35.5	44.0994	cDNA|glycine-rich cell wall structural protein precursor, putative, expressed
LOC_Os02g37610	1253	3.415	5.395	1.5798	cDNA|expressed protein
LOC_Os02g38320	1086	4.315	6.46	1.4971	cDNA|BTBZ3 - Bric-a-Brac, Tramtrack, Broad Complex BTB domain with TAZ zinc finger and Calmodulin-binding domains, expressed
LOC_Os02g39330	1080	8.015	14.035	1.75109	cDNA|CHIT1 - Chitinase family protein precursor, expressed
LOC_Os02g39490	1124	7.48	11.565	1.54612	cDNA|carbonyl reductase 3, putative, expressed
LOC_Os02g39710	1463	3.79	10.525	2.77704	cDNA|CCT/B-box zinc finger protein, putative, expressed
LOC_Os02g40110	1542	1.935	3.205	1.65633	cDNA|expressed protein
LOC_Os02g40490	447	8.775	14.91	1.69915	cDNA|expressed protein
LOC_Os02g40840	2894	1.845	3.605	1.95393	cDNA|alcohol oxidase, putative, expressed
LOC_Os02g41580	1418	15.605	32.34	2.07241	cDNA|CAMK_CAMK_like.14 - CAMK includes calcium/calmodulin depedent protein kinases, expressed
LOC_Os02g41840	1067	1.12	3.87	3.45536	cDNA|DUF584 domain containing protein, putative, expressed
LOC_Os02g41890	3612	1.475	2.43	1.64746	cDNA|phytosulfokine receptor precursor, putative, expressed
LOC_Os02g41940	654	0.595	1.67	2.80672	cDNA|retrotransposon protein, putative, unclassified, expressed
LOC_Os02g43010	1935.39	41.305	67.51	1.63443	cDNA|vacuolar-processing enzyme precursor, putative, expressed
LOC_Os02g43250	1397	1.19	1.85	1.55462	cDNA|receptor-like protein kinase precursor, putative, expressed
LOC_Os02g43470	1533	0.9	3.01	3.34444	cDNA|glutamate dehydrogenase protein, putative, expressed
LOC_Os02g44820	928.34	16.735	39.645	2.36899	cDNA|rho-GTPase-activating protein-related, putative, expressed
LOC_Os02g44840	615	2.475	3.96	1.6	cDNA|expressed protein
LOC_Os02g44980	2154	16.685	27.685	1.65927	cDNA|transmembrane amino acid transporter protein, putative, expressed
LOC_Os02g44990	2774	2.5	4.29	1.716	cDNA|OsFBDUF13 - F-box and DUF domain containing protein, expressed
LOC_Os02g45040	3146	1.975	5.665	2.86835	cDNA|retrotransposon protein, putative, unclassified, expressed
LOC_Os02g45150	1963.04	0.955	1.765	1.84817	cDNA|expressed protein
LOC_Os02g45270	1152	1.08	2.35	2.17593	cDNA|expressed protein
LOC_Os02g45570	930.57	2.15	5.42	2.52093	cDNA|growth regulating factor protein, putative, expressed
LOC_Os02g45590	2370	0.7	1.205	1.72143	cDNA|PPR repeat domain containing protein, putative, expressed
LOC_Os02g45750	2245	2.13	3.645	1.71127	cDNA|protein kinase domain containing protein, expressed
LOC_Os02g45760	2311	2.355	4.175	1.77282	cDNA|chitin-inducible gibberellin-responsive protein 2, putative, expressed
LOC_Os02g45930	1113	4.16	6.92	1.66346	cDNA|expressed protein
LOC_Os02g46030	2083	2.35	3.815	1.6234	cDNA|MYB family transcription factor, putative, expressed
LOC_Os02g46370	900	3.425	5.58	1.6292	cDNA|expressed protein
LOC_Os02g46390	690	1.7	3.715	2.18529	cDNA|expressed protein
LOC_Os02g46460	2356.65	12.47	24.025	1.92662	cDNA|peptide transporter PTR2, putative, expressed
LOC_Os02g46473	578	1.87	2.835	1.51604	cDNA|expressed protein
LOC_Os02g46560	1566	0.815	1.41	1.73006	cDNA|helix-loop-helix DNA-binding protein, putative, expressed
LOC_Os02g46610	1371	18.305	29.375	1.60475	cDNA|zinc-binding protein, putative, expressed
LOC_Os02g46860	1021	1.455	3.145	2.16151	cDNA|oligopeptide transporter 4, putative, expressed
LOC_Os02g46980	2069	5.78	10.745	1.859	cDNA|pentatricopeptide, putative, expressed
LOC_Os02g47210	2192	4.44	6.855	1.54392	cDNA|amino acid permease family protein, putative, expressed
LOC_Os02g47280	1624	2.33	3.56	1.5279	cDNA|growth-regulating factor, putative, expressed
LOC_Os02g47430	435	0.58	1.055	1.81897	cDNA|expressed protein
LOC_Os02g47510	2190	3.785	13.79	3.64333	cDNA|9-cis-epoxycarotenoid dioxygenase 1, chloroplast precursor, putative, expressed
LOC_Os02g47770	1197	2.51	4.555	1.81474	cDNA|ZF-HD protein dimerisation region containing protein, expressed
LOC_Os02g47780	1452	0.815	1.225	1.50307	cDNA|hydrolase, alpha/beta fold family domain containing protein, expressed
LOC_Os02g47980	1300	1.205	2.475	2.05394	cDNA|DUF617 domain containing protein, expressed
LOC_Os02g48570	2524.19	6.69	10.695	1.59865	cDNA|peptide transporter PTR2, putative, expressed
LOC_Os02g48640	2075	3.285	4.985	1.5175	cDNA|expressed protein
LOC_Os02g48860	1978	2.38	4.435	1.86345	cDNA|aspartic proteinase nepenthesin-2 precursor, putative, expressed
LOC_Os02g48870	1831	4.53	10.48	2.31347	cDNA|aspartic proteinase nepenthesin-2 precursor, putative, expressed
LOC_Os02g48900	2048.88	7.435	14.545	1.95629	cDNA|aspartic proteinase nepenthesin-1 precursor, putative, expressed
LOC_Os02g49140	1770	16.7	49.01	2.93473	cDNA|glycosyltransferase, putative, expressed
LOC_Os02g49550	1650	3.665	5.485	1.49659	cDNA|zinc finger, C3HC4 type domain containing protein, expressed
LOC_Os02g49690	1133	0.235	1.325	5.6383	cDNA|ACT domain-containing protein, putative, expressed
LOC_Os02g49860	1103	0.785	1.535	1.95541	cDNA|AWPM-19-like membrane family protein, putative, expressed
LOC_Os02g50174	1584	31.725	52.43	1.65264	cDNA|caleosin related protein, putative, expressed
LOC_Os02g50200	1166	0.855	1.74	2.03509	cDNA|cysteine-rich repeat secretory protein precursor, putative, expressed
LOC_Os02g50540	1735	9.975	15.18	1.5218	cDNA|expressed protein
LOC_Os02g50670	738	2.17	3.495	1.6106	cDNA|expressed protein
LOC_Os02g50690	1742.61	4.3	16.41	3.81628	cDNA|GDSL-like lipase/acylhydrolase, putative, expressed
LOC_Os02g50700	558	11.7	20.775	1.77564	cDNA|expressed protein
LOC_Os02g51040	1472	17.355	30.405	1.75194	cDNA|expansin precursor, putative, expressed
LOC_Os02g51360	444	0.23	1.025	4.45652	cDNA|expressed protein
LOC_Os02g51710	1045	21.345	35.42	1.65941	cDNA|wound/stress protein, putative, expressed
LOC_Os02g51890	2695.44	2.185	5.95	2.72311	cDNA|RNA recognition motif containing protein, putative, expressed
LOC_Os02g51900	2142	0.81	2	2.46914	cDNA|cytokinin-O-glucosyltransferase 2, putative, expressed
LOC_Os02g51910	2685	0.855	1.36	1.59064	cDNA|cytokinin-O-glucosyltransferase 2, putative, expressed
LOC_Os02g51930	1749	1.08	19.395	17.9583	cDNA|cytokinin-O-glucosyltransferase 2, putative, expressed
LOC_Os02g52450	1019.18	12.525	21.125	1.68663	cDNA|regulator of ribonuclease, putative, expressed
LOC_Os02g52770	1098	46.475	72.225	1.55406	cDNA|expressed protein
LOC_Os02g53410	752	9.36	17.06	1.82265	cDNA|expressed protein
LOC_Os02g53690	1884	1.15	2.1	1.82609	cDNA|growth regulating factor protein, putative, expressed
LOC_Os02g54520	1842	1.125	2.485	2.20889	cDNA|MYB family transcription factor, putative, expressed
LOC_Os02g54720	3109	0.36	1.245	3.45833	cDNA|expressed protein
LOC_Os02g54980	2139	5.275	11.415	2.16398	cDNA|pheophorbide a oxygenase, chloroplast precursor, putative, expressed
LOC_Os02g55890	2859	8.395	22.355	2.66289	cDNA|inorganic H+ pyrophosphatase, putative, expressed
LOC_Os02g55920	1536	0.92	1.97	2.1413	cDNA|expressed protein
LOC_Os02g56720	1150	0.655	1.12	1.70992	cDNA|cinnamoyl CoA reductase, putative, expressed
LOC_Os02g57530	4148.87	0.595	1.07	1.79832	cDNA|ethylene receptor, putative, expressed
LOC_Os02g57790	984	1.9	3.45	1.81579	cDNA|ZOS2-19 - C2H2 zinc finger protein, expressed
LOC_Os02g58160	1615.8	0.69	1.77	2.56522	cDNA|expressed protein
LOC_Os02g58390	2754	1.79	2.77	1.54749	cDNA|inactive receptor kinase At2g26730 precursor, putative, expressed
LOC_Os03g01140	222	3.24	7.715	2.38117	cDNA|acyl-activating enzyme 11, putative, expressed
LOC_Os03g01300	806	12.21	60.62	4.96478	cDNA|LTPL114 - Protease inhibitor/seed storage/LTP family protein precursor, expressed
LOC_Os03g01520	609	0.575	1.05	1.82609	cDNA|expressed protein
LOC_Os03g01600	1770	1.07	1.91	1.78505	cDNA|aminotransferase domain containing protein, putative, expressed
LOC_Os03g02050	811	177.355	481.415	2.71441	cDNA|LTPL151 - Protease inhibitor/seed storage/LTP family protein precursor, expressed
LOC_Os03g02180	1717	2.87	4.85	1.6899	cDNA|cytochrome P450, putative, expressed
LOC_Os03g02190	1669	4.97	7.68	1.54527	cDNA|protein kinase domain containing protein, expressed
LOC_Os03g02330	1904	0.63	2.655	4.21429	cDNA|AAA-type ATPase family protein, putative, expressed
LOC_Os03g02470	1360.05	0.61	253.66	415.836	cDNA|expressed protein
LOC_Os03g03034	1190.66	8.365	14.39	1.72026	cDNA|flavonol synthase/flavanone 3-hydroxylase, putative, expressed
LOC_Os03g03654	776	1	1.58	1.58	cDNA|expressed protein
LOC_Os03g04080	701	8.895	17.93	2.01574	cDNA|expressed protein
LOC_Os03g04130	2367	2.91	5.025	1.7268	cDNA|AMP-binding domain containing protein, expressed
LOC_Os03g04190	1548	0.485	1.21	2.49485	cDNA|cytochrome P450, putative, expressed
LOC_Os03g04680	2104	2.71	4.205	1.55166	cDNA|cytochrome P450, putative, expressed
LOC_Os03g05100	874	2.255	3.47	1.5388	cDNA|expressed protein
LOC_Os03g05700	602	1.225	4.43	3.61633	cDNA|expressed protein
LOC_Os03g05870	936	1.64	4.01	2.44512	cDNA|Fe-S metabolism associated domain containing protein, expressed
LOC_Os03g05880	1177.98	1.095	1.71	1.56164	cDNA|monooxygenase, putative, expressed
LOC_Os03g06180	2398	2.935	6.96	2.37138	cDNA|expressed protein
LOC_Os03g06360	1282.76	25.945	47.765	1.84101	cDNA|late embryogenesis abundant protein D-34, putative, expressed
LOC_Os03g06610	1090	1.535	2.315	1.50814	cDNA|expressed protein
LOC_Os03g06840	765	0.885	1.54	1.74011	cDNA|GRF zinc finger family protein, expressed
LOC_Os03g07100	958	17.445	33.16	1.90083	cDNA|LTPL82 - Protease inhibitor/seed storage/LTP family protein precursor, expressed
LOC_Os03g07170	3033	5.915	12.31	2.08115	cDNA|lactose permease-related, putative, expressed
LOC_Os03g07180	2049.3	33.835	78.425	2.31787	cDNA|embryonic protein DC-8, putative, expressed
LOC_Os03g07200	1489.93	3.54	6.395	1.8065	cDNA|expressed protein
LOC_Os03g07270	1338	1.4	2.925	2.08929	cDNA|glycine-rich cell wall protein, putative, expressed
LOC_Os03g08310	1042	1.515	2.365	1.56106	cDNA|ZIM domain containing protein, putative, expressed
LOC_Os03g08320	1326	2.835	9.24	3.25926	cDNA|ZIM domain containing protein, putative, expressed
LOC_Os03g08460	1430	2.615	5.505	2.10516	cDNA|AP2 domain containing protein, expressed
LOC_Os03g08470	1658.9	103.05	157.435	1.52775	cDNA|AP2 domain containing protein, expressed
LOC_Os03g08624	1208	3.785	10.96	2.89564	cDNA|dihydroflavonol-4-reductase, putative, expressed
LOC_Os03g09850	1781	0.875	1.365	1.56	cDNA|auxin-responsive protein-related, putative, expressed
LOC_Os03g09900	1713	8.33	12.675	1.52161	cDNA|membrane protein, putative, expressed
LOC_Os03g10030	1217	23.245	42.59	1.83222	cDNA|membrane associated DUF588 domain containing protein, putative, expressed
LOC_Os03g10110	2983	143.735	357.325	2.486	cDNA|cupin domain containing protein, expressed
LOC_Os03g10120	2704.77	56.23	103.55	1.84154	cDNA|proteasome subunit, putative, expressed
LOC_Os03g10210	1291	0.26	5.23	20.1154	cDNA|homeobox domain containing protein, expressed
LOC_Os03g10240	2113	14.65	22.15	1.51195	cDNA|DUF677 domain containing protein, putative, expressed
LOC_Os03g10310	996	1.445	4.29	2.96886	cDNA|expressed protein
LOC_Os03g10620	1659.09	48.345	79.085	1.63585	cDNA|hydrolase, alpha/beta fold family domain containing protein, expressed
LOC_Os03g10640	3878	3.655	5.985	1.63748	cDNA|calcium-transporting ATPase, plasma membrane-type, putative, expressed
LOC_Os03g10760	804	1.325	2.51	1.89434	cDNA|expressed protein
LOC_Os03g10810	1288	0.74	1.675	2.26351	cDNA|HLS, putative, expressed
LOC_Os03g11250	1717	1.79	2.775	1.55028	cDNA|expressed protein
LOC_Os03g11734	2420	3.485	7.485	2.14778	cDNA|MATE efflux protein, putative, expressed
LOC_Os03g12030	2046	10.97	21.085	1.92206	cDNA|3-ketoacyl-CoA synthase, putative, expressed
LOC_Os03g12260	2021	8.1	16.57	2.04568	cDNA|cytochrome P450 protein, putative, expressed
LOC_Os03g12290	2034	55.335	89.815	1.62311	cDNA|glutamine synthetase, catalytic domain containing protein, expressed
LOC_Os03g12470	2370	0.91	1.445	1.58791	cDNA|OsWAK25 - OsWAK receptor-like protein kinase, expressed
LOC_Os03g12500	2022	0.395	1.355	3.43038	cDNA|cytochrome P450, putative, expressed
LOC_Os03g12520	1882	0.82	1.365	1.66463	cDNA|STRUBBELIG-RECEPTOR FAMILY 7 precursor, putative, expressed
LOC_Os03g13140	951	0.34	2.44	7.17647	cDNA|non-symbiotic hemoglobin 2, putative, expressed
LOC_Os03g13210	1489	0.415	2.155	5.19277	cDNA|peroxidase precursor, putative, expressed
LOC_Os03g13930	2872	6.225	10.4	1.67068	cDNA|OsSub28 - Putative Subtilisin homologue, expressed
LOC_Os03g14050	2018.15	22.235	49.365	2.22015	cDNA|thaumatin-like protein 1 precursor, putative, expressed
LOC_Os03g14170	2139	4.31	6.47	1.50116	cDNA|3-ketoacyl-CoA synthase, putative, expressed
LOC_Os03g14180	1270	11.315	19.78	1.74812	cDNA|hsp20/alpha crystallin family protein, putative, expressed
LOC_Os03g14300	889	1.41	4.66	3.30496	cDNA|THION29 - Plant thionin family protein precursor, expressed
LOC_Os03g14500	1813	1.435	2.155	1.50174	cDNA|expressed protein
LOC_Os03g14560	1500	4.585	7.58	1.65322	cDNA|cytochrome P450, putative, expressed
LOC_Os03g14615	1290	0.48	4.855	10.1146	cDNA|LTPL117 - Protease inhibitor/seed storage/LTP family protein precursor, expressed
LOC_Os03g14642	891	0.01	2.18	218	cDNA|LTPL107 - Protease inhibitor/seed storage/LTP family protein precursor, expressed
LOC_Os03g14669	1486.8	9.04	14.22	1.57301	cDNA|core histone H2A/H2B/H3/H4, putative, expressed
LOC_Os03g14710	2043	3.105	4.935	1.58937	cDNA|protein kinase, putative, expressed
LOC_Os03g14900	3206	1.78	6.675	3.75	cDNA|NB-ARC/LRR disease resistance protein, putative, expressed
LOC_Os03g14950	2103	1.475	3.325	2.25424	cDNA|PLA IIIA/PLP7, putative, expressed
LOC_Os03g15100	849	1.035	2.575	2.48792	cDNA|expressed protein
LOC_Os03g15270	1703	3.825	6.87	1.79608	cDNA|gibberellin receptor GID1L2, putative, expressed
LOC_Os03g16334	2245	4.79	7.64	1.59499	cDNA|fringe-related protein, putative, expressed
LOC_Os03g16350	1387	4.79	7.17	1.49687	cDNA|DNA binding protein, putative, expressed
LOC_Os03g16410	468	1.39	3.57	2.56835	cDNA|expressed protein
LOC_Os03g16780	1905	1.515	3.205	2.11551	cDNA|ankyrin repeat family protein, putative, expressed
LOC_Os03g16920	2485	30.83	49.935	1.61969	cDNA|DnaK family protein, putative, expressed
LOC_Os03g16940	870	16.005	42.895	2.6801	cDNA|glyoxalase family protein, putative, expressed
LOC_Os03g16950	1143	0.42	8.22	19.5714	cDNA|cysteine-rich repeat secretory protein 55 precursor, putative, expressed
LOC_Os03g17200	237	7.61	15.595	2.04928	cDNA|plant-specific domain TIGR01589 family protein, expressed
LOC_Os03g17670	231	0.01	1.455	145.5	cDNA|expressed protein
LOC_Os03g17870	219	16.21	116.965	7.21561	cDNA|metallothionein, putative, expressed
LOC_Os03g18030	2191.92	2.035	4.24	2.08354	cDNA|leucoanthocyanidin dioxygenase, putative, expressed
LOC_Os03g18110	1469	2	3.39	1.695	cDNA| proteins of unknown function domain containing protein, putative, expressed
LOC_Os03g18130	2632.15	35.575	62.89	1.76781	cDNA|asparagine synthetase, putative, expressed
LOC_Os03g18340	768	2.34	3.975	1.69872	cDNA|transcription factor like protein, putative, expressed
LOC_Os03g18600	1286	2.33	5.385	2.31116	cDNA|cyclase/dehydrase family protein, putative, expressed
LOC_Os03g18930	222	0.01	1.01	101	cDNA|hypothetical protein
LOC_Os03g19290	965.69	45.095	80.56	1.78645	cDNA|mitochondrial import inner membrane translocase subunit Tim17, putative, expressed
LOC_Os03g19550	1138	1.05	2.775	2.64286	cDNA|retrotransposon protein, putative, unclassified, expressed
LOC_Os03g19850	468	7.93	11.885	1.49874	cDNA|expressed protein
LOC_Os03g20420	2808.45	2.085	3.46	1.65947	cDNA|alpha-N-arabinofuranosidase A, putative, expressed
LOC_Os03g20600	774	3.13	5.22	1.66773	cDNA|expressed protein
LOC_Os03g20680	1325	47.415	132.565	2.79585	cDNA|late embryogenesis abundant protein 1, putative, expressed
LOC_Os03g20780	1932	10.475	30.925	2.95227	cDNA|ethylene-insensitive 3, putative, expressed
LOC_Os03g20790	1923	40.345	66.025	1.63651	cDNA|ethylene-insensitive 3, putative, expressed
LOC_Os03g20870	1564	1.39	3.975	2.85971	cDNA|zinc finger, C3HC4 type domain containing protein, expressed
LOC_Os03g20910	1946	0.97	2.06	2.12371	cDNA|homeobox domain containing protein, expressed
LOC_Os03g21030	1804	8.315	16.62	1.9988	cDNA|no apical meristem protein, putative, expressed
LOC_Os03g21130	693	0.915	2.67	2.91803	cDNA|expressed protein
LOC_Os03g21400	1314	1.12	1.795	1.60268	cDNA|cytochrome P450, putative, expressed
LOC_Os03g21480	1088	0.135	1.77	13.1111	cDNA|HAD superfamily phosphatase, putative, expressed
LOC_Os03g21660	2365	0.54	1.365	2.52778	cDNA|transposon protein, putative, unclassified, expressed
LOC_Os03g21780	3006	44.55	123.035	2.76173	cDNA|pentatricopeptide repeat domain containing protein, putative, expressed
LOC_Os03g21790	2843	109.085	295.1	2.70523	cDNA|cupin domain containing protein, expressed
LOC_Os03g22270	1150.5	61.58	95.585	1.55221	cDNA|auxin-repressed protein, putative, expressed
LOC_Os03g22470	1175	143.665	266.19	1.85285	cDNA|desiccation-related protein PCC13-62 precursor, putative, expressed
LOC_Os03g22790	2022	6.01	19.495	3.24376	cDNA|beta-amylase, putative, expressed
LOC_Os03g22820	889	1.085	2.59	2.3871	cDNA|expressed protein
LOC_Os03g22980	465	0.535	1.075	2.00935	cDNA|retrotransposon protein, putative, Ty1-copia subclass
LOC_Os03g24730	3328	0.605	1.78	2.94215	cDNA|expressed protein
LOC_Os03g25430	1480	3.3	5.38	1.6303	cDNA|transcription regulator, putative, expressed
LOC_Os03g25440	1036	7.07	24.335	3.44201	cDNA|expressed protein
LOC_Os03g25490	1746	4.78	11	2.30126	cDNA|cytochrome P450 72A1, putative, expressed
LOC_Os03g25610	407	2.245	3.415	1.52116	cDNA|heavy metal-associated domain containing protein, expressed
LOC_Os03g25850	1698	0.61	1.38	2.2623	cDNA|expressed protein
LOC_Os03g25910	504	0.595	2.11	3.54622	cDNA|expressed protein
LOC_Os03g26490	902	3.415	9.125	2.67204	cDNA|expressed protein
LOC_Os03g26510	192	0.04	1.905	47.625	cDNA|hypothetical protein
LOC_Os03g26650	1012.32	1.36	10.455	7.6875	cDNA|heavy metal-associated domain containing protein, expressed
LOC_Os03g26990	1402	1.595	2.905	1.82132	cDNA|VQ domain containing protein, putative, expressed
LOC_Os03g27190	1347	1.2	3.85	3.20833	cDNA|ICE-like protease p20 domain containing protein, putative, expressed
LOC_Os03g27590	2074.87	5.02	8.08	1.60956	cDNA|OsSCP18 - Putative Serine Carboxypeptidase homologue, expressed
LOC_Os03g28080	1288	1.22	1.83	1.5	cDNA|ring-H2 zinc finger protein, putative, expressed
LOC_Os03g28260	438	2.765	5.125	1.85353	cDNA|retrotransposon protein, putative, unclassified, expressed
LOC_Os03g29250	1018	1.6	2.52	1.575	cDNA|SPX domain-containing protein, putative, expressed
LOC_Os03g29410	1879	1.23	3.25	2.64228	cDNA|tyrosine protein kinase domain containing protein, putative, expressed
LOC_Os03g29850	1404	4.12	6.68	1.62136	cDNA|metal cation transporter, putative, expressed
LOC_Os03g30040	582	1.205	2.235	1.85477	cDNA|retrotransposon, putative, centromere-specific, expressed
LOC_Os03g30290	1434	0.585	2.03	3.47009	cDNA|expressed protein
LOC_Os03g31750	3082	5.185	14.455	2.78785	cDNA|pyruvate, phosphate dikinase, chloroplast precursor, putative, expressed
LOC_Os03g31770	243	0.34	1.835	5.39706	cDNA|transposon protein, putative, unclassified
LOC_Os03g32150	411	3.665	5.555	1.51569	cDNA|expressed protein
LOC_Os03g32420	1281	0.965	1.92	1.98964	cDNA|expressed protein
LOC_Os03g33200	711	2.12	3.735	1.76179	cDNA|expressed protein
LOC_Os03g35600	3117	1.455	2.595	1.78351	cDNA|serine/threonine-protein kinase receptor precursor, putative, expressed
LOC_Os03g35920	705	1.245	2.03	1.63052	cDNA|expressed protein
LOC_Os03g37290	1904	0.15	1.155	7.7	cDNA|cytochrome P450, putative, expressed
LOC_Os03g38840	495	0.6	1.485	2.475	cDNA|retrotransposon, putative, centromere-specific
LOC_Os03g39910	2886	0.515	1.425	2.76699	cDNA|XH domain containing protein, expressed
LOC_Os03g39940	1428	0.865	1.64	1.89595	cDNA|retrotransposon protein, putative, Ty3-gypsy subclass, expressed
LOC_Os03g40000	696	2.99	5.585	1.86789	cDNA|expressed protein
LOC_Os03g40770	909	0.165	2.04	12.3636	cDNA|expressed protein
LOC_Os03g40830	3246	3.34	9.76	2.92216	cDNA|OsSub30 - Putative Subtilisin homologue, expressed
LOC_Os03g41438	1584	2.21	3.34	1.51131	cDNA|serpin domain containing protein, putative, expressed
LOC_Os03g42070	2173	0.345	1.01	2.92754	cDNA|cyclin, putative, expressed
LOC_Os03g42430	1469	0.6	1.015	1.69167	cDNA|B3 DNA binding domain containing protein, expressed
LOC_Os03g42520	1934	0.315	1.085	3.44444	cDNA|expressed protein
LOC_Os03g43100	1155	0.045	15.26	339.111	cDNA|expressed protein
LOC_Os03g43440	1707	1.16	1.975	1.70259	cDNA|CAMK_KIN1/SNF1/Nim1_like.17 - CAMK includes calcium/calmodulin depedent protein kinases, expressed
LOC_Os03g43524	240	1.13	2.305	2.03982	cDNA|expressed protein
LOC_Os03g43779	354	5.09	8.39	1.64833	cDNA|expressed protein
LOC_Os03g44040	252	1.07	1.735	1.6215	cDNA|expressed protein
LOC_Os03g44190	1315	1.085	1.97	1.81567	cDNA|expressed protein
LOC_Os03g45480	1170	1.85	3.405	1.84054	cDNA|expressed protein
LOC_Os03g46060	863	19.65	41.62	2.11807	cDNA|thaumatin family domain containing protein, expressed
LOC_Os03g46070	932	23.445	39.44	1.68224	cDNA|thaumatin, putative, expressed
LOC_Os03g46100	1671.14	351.43	1460.93	4.15712	cDNA|cupin domain containing protein, expressed
LOC_Os03g46150	875	0.165	1.055	6.39394	cDNA|LTPL72 - Protease inhibitor/seed storage/LTP family protein precursor, expressed
LOC_Os03g46300	360	0.57	1.3	2.2807	cDNA|expressed protein
LOC_Os03g46570	1266	3.125	7.56	2.4192	cDNA|protein binding protein, putative, expressed
LOC_Os03g47034	574	5.23	9.48	1.81262	cDNA|expressed protein
LOC_Os03g47110	283	1.44	2.42	1.68056	cDNA|hypothetical protein
LOC_Os03g47650	1824	0.39	3.255	8.34615	cDNA|ankyrin, putative, expressed
LOC_Os03g47810	1920	0.5	1.08	2.16	cDNA|nodulin family protein, putative, expressed
LOC_Os03g48150	489	3.87	5.99	1.5478	cDNA|expressed protein
LOC_Os03g48740	1515	0.25	1.905	7.62	cDNA|indole-3-acetate beta-glucosyltransferase, putative, expressed
LOC_Os03g48780	1071	0.23	1.895	8.23913	cDNA|Cupin domain containing protein, expressed
LOC_Os03g49190	976	636.7	1549.28	2.43329	cDNA|oleosin, putative, expressed
LOC_Os03g50310	2055	5.335	17.955	3.36551	cDNA|CCT/B-box zinc finger protein, putative, expressed
LOC_Os03g50490	1714	41.835	78.31	1.87188	cDNA|glutamine synthetase, catalytic domain containing protein, expressed
LOC_Os03g50710	276	0.01	1.58	158	cDNA|expressed protein
LOC_Os03g51080	2184	14.69	23.38	1.59156	cDNA|glutamate decarboxylase, putative, expressed
LOC_Os03g51340	1131	0.42	1.665	3.96429	cDNA|expressed protein
LOC_Os03g51350	959	35.415	75.64	2.13582	cDNA|expressed protein
LOC_Os03g51980	1002	0.86	1.355	1.57558	cDNA|expressed protein
LOC_Os03g51990	1656	0.625	1.27	2.032	cDNA|ACT domain containing protein, expressed
LOC_Os03g52010	2149	0.63	1.38	2.19048	cDNA|lecithin cholesterol acyltransferase, putative, expressed
LOC_Os03g52080	1203	1.345	2.44	1.81413	cDNA|OsSCP21 - Putative Serine Carboxypeptidase homologue, expressed
LOC_Os03g52258	168	1.755	2.85	1.62393	cDNA|expressed protein
LOC_Os03g52370	554.64	21.715	44.52	2.0502	cDNA|PIII4 - Proteinase inhibitor II family protein precursor, expressed
LOC_Os03g52390	503	61.995	135.22	2.18114	cDNA|PIII1 - Proteinase inhibitor II family protein precursor, expressed
LOC_Os03g52880	2781	0.455	1.78	3.91209	cDNA|BTBN9 - Bric-a-Brac, Tramtrack, Broad Complex BTB domain with non-phototropic hypocotyl 3 NPH3 and coiled-coil domains, expressed
LOC_Os03g53350	1467	0.45	2.225	4.94444	cDNA|anthocyanin 3-O-beta-glucosyltransferase, putative, expressed
LOC_Os03g53610	636	0.775	3.035	3.91613	cDNA|late embryogenesis abundant protein D-34, putative, expressed
LOC_Os03g53620	775	2.755	7.025	2.54991	cDNA|late embryogenesis abundant protein D-34, putative, expressed
LOC_Os03g53690	1102	0.865	1.53	1.76879	cDNA|oxidoreductase, short chain dehydrogenase/reductase family domain containing protein, expressed
LOC_Os03g53900	1454.85	96.475	146.26	1.51604	cDNA|universal stress protein domain containing protein, putative, expressed
LOC_Os03g54130	1484	3.735	9.315	2.49398	cDNA|cysteine protease 1 precursor, putative, expressed
LOC_Os03g55050	2422	0.735	1.5	2.04082	cDNA|UDP-glucoronosyl and UDP-glucosyl transferase domain containing protein, expressed
LOC_Os03g55240	2545	2.675	9.18	3.43178	cDNA|cytochrome P450, putative, expressed
LOC_Os03g55350	2946	44.35	80.945	1.82514	cDNA|OsSub31 - Putative Subtilisin homologue, expressed
LOC_Os03g55410	1311	0.945	2.83	2.99471	cDNA|peroxidase precursor, putative, expressed
LOC_Os03g55590	2214.31	8.19	17.18	2.09768	cDNA|MYB family transcription factor, putative, expressed
LOC_Os03g55810	564	1.37	2.485	1.81387	cDNA|uncharacterized PE-PGRS family protein PE_PGRS46, putative, expressed
LOC_Os03g56600	633	0.855	1.81	2.11696	cDNA|expressed protein
LOC_Os03g57640	1358	0.175	2.495	14.2571	cDNA|gibberellin receptor GID1L2, putative, expressed
LOC_Os03g57960	1800	188.305	683.83	3.6315	cDNA|cupin domain containing protein, expressed
LOC_Os03g57970	852	1.08	3.27	3.02778	cDNA|LTPL73 - Protease inhibitor/seed storage/LTP family protein precursor, expressed
LOC_Os03g57990	751	10.47	32.785	3.13133	cDNA|LTPL74 - Protease inhibitor/seed storage/LTP family protein precursor, expressed
LOC_Os03g58070	2432	52.03	86.37	1.66	cDNA|frigida, putative, expressed
LOC_Os03g58180	444	3.515	10.45	2.97297	cDNA|basic proline-rich protein precursor, putative, expressed
LOC_Os03g58230	2052	5.76	9.94	1.72569	cDNA|plant-specific domain TIGR01615 family protein, expressed
LOC_Os03g58580	2331	11.16	18.22	1.63262	cDNA|nodulin, putative, expressed
LOC_Os03g58750	1480	3.075	4.795	1.55935	cDNA|protein kinase domain containing protein, expressed
LOC_Os03g58850	814	1.13	2.955	2.61504	cDNA|uncharacterized PE-PGRS family protein PE_PGRS3 precursor, putative, expressed
LOC_Os03g59290	1195	1.835	3.79	2.0654	cDNA|C-methyltransferase, putative, expressed
LOC_Os03g59350	1658	0.255	1.355	5.31373	cDNA|anthocyanin 3-O-beta-glucosyltransferase, putative, expressed
LOC_Os03g59430	2707	4.98	7.555	1.51707	cDNA|uncharacterized glycosyltransferase, putative, expressed
LOC_Os03g59620	3580	3.59	5.525	1.539	cDNA|phospholipase, patatin family, putative, expressed
LOC_Os03g59770	884	0.165	1.39	8.42424	cDNA|EF hand family protein, putative, expressed
LOC_Os03g60260	1560	0.91	2.77	3.04396	cDNA|ANT1, putative, expressed
LOC_Os03g60760	270	0.71	1.8	2.53521	cDNA|expressed protein
LOC_Os03g60840	995	3.135	18.24	5.81818	cDNA|BBTI13 - Bowman-Birk type bran trypsin inhibitor precursor, expressed
LOC_Os03g61070	1608	0.355	1.31	3.69014	cDNA|expressed protein
LOC_Os03g61150	1091.46	1.05	14.34	13.6571	cDNA|expressed protein
LOC_Os03g61160	1267.71	0.205	1.05	5.12195	cDNA|expressed protein
LOC_Os03g61780	2125	2.02	3.18	1.57426	cDNA|glucan endo-1,3-beta-glucosidase-related, putative, expressed
LOC_Os03g61910	1672.16	3.41	9.38	2.75073	cDNA|retrotransposon protein, putative, unclassified, expressed
LOC_Os03g62180	3976	2.175	3.785	1.74023	cDNA|lectin protein kinase family protein, putative, expressed
LOC_Os03g62270	2042	3.55	6.42	1.80845	cDNA|MATE efflux family protein, putative, expressed
LOC_Os03g62480	1794	0.42	1.8	4.28571	cDNA|anthocyanidin 5,3-O-glucosyltransferase, putative, expressed
LOC_Os03g62590	1512	13.785	40.685	2.9514	cDNA|oxidoreductase, short chain dehydrogenase/reductase family domain containing protein, expressed
LOC_Os03g63074	3935.83	2.565	3.845	1.49903	cDNA|Ser/Thr protein phosphatase family protein, expressed
LOC_Os03g63310	1978	8.385	13.45	1.60405	cDNA|cytochrome P450 71E1, putative, expressed
LOC_Os03g63370	1305	19.81	42.205	2.13049	cDNA|CRAL/TRIO domain containing protein, expressed
LOC_Os03g63580	1646	2.38	5.315	2.23319	cDNA|phosphoesterase family protein, putative, expressed
LOC_Os03g64010	666	2.49	3.82	1.53414	cDNA|expressed protein
LOC_Os03g64150	1597	1.065	2.82	2.64789	cDNA|MATE efflux family protein, putative, expressed
LOC_Os04g01354	1698	3.31	5.05	1.52568	cDNA|chalcone synthase, putative, expressed
LOC_Os04g01470	1427	14.76	34.4	2.33062	cDNA|O-methyltransferase, putative, expressed
LOC_Os04g01520	1676	6.82	10.41	1.52639	cDNA|expressed protein
LOC_Os04g01650	1002	0.62	1.305	2.10484	cDNA|erythronate-4-phosphate dehydrogenase domain containing protein, expressed
LOC_Os04g01690	2129.77	0.555	1.23	2.21622	cDNA|pyridoxal-dependent decarboxylase protein, putative, expressed
LOC_Os04g01850	414	1.35	3.215	2.38148	cDNA|hypothetical protein
LOC_Os04g01920	288	0.19	1.685	8.86842	cDNA|expressed protein
LOC_Os04g02060	567	5.315	10.665	2.00659	cDNA|expressed protein
LOC_Os04g03164	591	3.66	5.485	1.49863	cDNA|expressed protein
LOC_Os04g03910	1005	0.76	1.875	2.46711	cDNA|expressed protein
LOC_Os04g05500	267	1.38	3.605	2.61232	cDNA|MEGL8 - Maternally expressed gene MEG family protein precursor, expressed
LOC_Os04g09260	1774	0.315	1.295	4.11111	cDNA|transferase family protein, putative, expressed
LOC_Os04g09390	1134	74.55	186.605	2.50309	cDNA|HEV3 - Hevein family protein precursor, expressed
LOC_Os04g09570	1151	0.705	2.015	2.85816	cDNA|expressed protein
LOC_Os04g09604	1426	0.695	6.755	9.71942	cDNA|O-methyltransferase, putative, expressed
LOC_Os04g09900	2747.71	18.7	58.82	3.14545	cDNA|ent-kaurene synthase, chloroplast precursor, putative, expressed
LOC_Os04g09920	1818	4.31	13.375	3.10325	cDNA|cytochrome P450, putative, expressed
LOC_Os04g10000	1105	1.475	6.16	4.17627	cDNA|sex determination protein tasselseed-2, putative, expressed
LOC_Os04g10010	1264	1.35	4.61	3.41481	cDNA|sex determination protein tasselseed-2, putative, expressed
LOC_Os04g10060	2768	2.975	5.58	1.87563	cDNA|ent-kaurene synthase, chloroplast precursor, putative, expressed
LOC_Os04g10160	1916	2.89	10.12	3.50173	cDNA|cytochrome P450, putative, expressed
LOC_Os04g10290	495	0.505	1.335	2.64356	cDNA|expressed protein
LOC_Os04g10350	1495	9.155	17.165	1.87493	cDNA|1-aminocyclopropane-1-carboxylate oxidase homolog 2, putative, expressed
LOC_Os04g10924	519	0.57	1.16	2.03509	cDNA|expressed protein
LOC_Os04g11390	713.36	23.87	37.99	1.59154	cDNA|expressed protein
LOC_Os04g11400	722.81	7.495	12.78	1.70514	cDNA|expressed protein
LOC_Os04g12720	1732	0.03	1.015	33.8333	cDNA|indole-3-acetate beta-glucosyltransferase, putative, expressed
LOC_Os04g12970	1841	0.055	1.535	27.9091	cDNA|UDP-glucoronosyl/UDP-glucosyl transferase, putative, expressed
LOC_Os04g13210	4082	2.1	3.3	1.57143	cDNA|multidrug resistance-associated protein, putative, expressed
LOC_Os04g14690	1856	0.405	2.57	6.34568	cDNA|flavin-containing monooxygenase family protein, putative, expressed
LOC_Os04g15690	1135	8.54	12.945	1.51581	cDNA|DSBA-like thioredoxin domain containing protein, expressed
LOC_Os04g16822	450	0.01	1.645	164.5	cDNA|chloroplast 50S ribosomal protein L22, putative, expressed
LOC_Os04g17810	276	0.01	2.77	277	cDNA|retrotransposon protein, putative, unclassified
LOC_Os04g17820	1368	0.41	6.17	15.0488	cDNA|retrotransposon protein, putative, unclassified, expressed
LOC_Os04g17850	4451	1.805	3.29	1.82271	cDNA|retrotransposon protein, putative, unclassified, expressed
LOC_Os04g18950	491	7.16	10.72	1.49721	cDNA|expressed protein
LOC_Os04g21350	890	0.575	2.525	4.3913	cDNA|flowering promoting factor-like 1, putative, expressed
LOC_Os04g22080	1301	0.51	2.605	5.10784	cDNA|retrotransposon protein, putative, unclassified, expressed
LOC_Os04g22660	535	0.47	1.03	2.19149	cDNA|tropinone reductase, putative, expressed
LOC_Os04g23980	477	0.57	1.465	2.57018	cDNA|retrotransposon protein, putative, unclassified, expressed
LOC_Os04g24160	672	0.725	1.55	2.13793	cDNA|expressed protein
LOC_Os04g24469	633	0.345	1.115	3.23188	cDNA|jasmonate-induced protein, putative, expressed
LOC_Os04g24600	1865	26.27	65.625	2.4981	cDNA|cysteine proteinase 1 precursor, putative, expressed
LOC_Os04g24610	1962.69	15.99	26.91	1.68293	cDNA|expressed protein
LOC_Os04g25060	1346	2.8	4.35	1.55357	cDNA|cysteine-rich receptor-like protein kinase, putative, expressed
LOC_Os04g25190	699	0.49	1.01	2.06122	cDNA|pollen allergen, putative, expressed
LOC_Os04g25440	2092	1.8	5.465	3.03611	cDNA|cytokinin-O-glucosyltransferase 2, putative, expressed
LOC_Os04g26220	625	0.01	1.17	117	cDNA|pollen allergen, putative, expressed
LOC_Os04g26550	1053	0.05	2.645	52.9	cDNA|expressed protein
LOC_Os04g27670	2147	17.635	50.575	2.86788	cDNA|terpene synthase family, metal binding domain containing protein, expressed
LOC_Os04g29210	1773	1.81	3.485	1.92541	cDNA|FAD-binding and arabino-lactone oxidase domains containing protein, putative, expressed
LOC_Os04g30410	309	1.355	2.565	1.89299	cDNA|expressed protein
LOC_Os04g31120	2644.04	3.295	7.175	2.17754	cDNA|OsFBK14 - F-box domain and kelch repeat containing protein, expressed
LOC_Os04g31350	1165	2.295	3.685	1.60566	cDNA|expressed protein
LOC_Os04g31610	1524	1.46	2.93	2.00685	cDNA|OsFBO3 - F-box and other domain containing protein, expressed
LOC_Os04g31710	1164	7.955	18.61	2.33941	cDNA|expressed protein
LOC_Os04g32070	1396	5.875	11.59	1.97277	cDNA|dehydrogenase/reductase, putative, expressed
LOC_Os04g32080	774	30.515	77.09	2.5263	cDNA|11-beta-hydroxysteroid dehydrogenase, putative, expressed
LOC_Os04g32110	1971	0.69	1.48	2.14493	cDNA|ACT domain containing protein, expressed
LOC_Os04g32320	1305	0.435	1.395	3.2069	cDNA|glycerophosphoryl diester phosphodiesterase family protein, putative, expressed
LOC_Os04g32430	447	1.13	4.31	3.81416	cDNA|expressed protein
LOC_Os04g32620	3858	1.33	2.655	1.99624	cDNA|ethylene-responsive transcription factor ERF114, putative, expressed
LOC_Os04g32680	1084	0.44	1.815	4.125	cDNA|POEI20 - Pollen Ole e I allergen and extensin family protein precursor, expressed
LOC_Os04g32740	2111	0.67	1.35	2.01493	cDNA|hydrolase, NUDIX family, domain containing protein, expressed
LOC_Os04g32860	931	0.515	1.67	3.24272	cDNA|expressed protein
LOC_Os04g33150	1302	107.725	297.975	2.76607	cDNA|desiccation-related protein PCC13-62 precursor, putative, expressed
LOC_Os04g33240	1058	1.995	7.835	3.92732	cDNA|sex determination protein tasselseed-2, putative, expressed
LOC_Os04g33370	1981	8.81	18.645	2.11635	cDNA|cytochrome P450, putative, expressed
LOC_Os04g33530	1705	0.885	2.995	3.38418	cDNA|Ser/Thr protein phosphatase family protein, putative, expressed
LOC_Os04g33885	1536	2.455	4.96	2.02037	cDNA|expressed protein
LOC_Os04g34140	1773	2.755	6.65	2.41379	cDNA|U-box protein CMPG1, putative, expressed
LOC_Os04g34170	1542.08	62.25	156.47	2.51357	cDNA|retrotransposon protein, putative, unclassified, expressed
LOC_Os04g34580	879	0.22	2.17	9.86364	cDNA|FAD binding domain containing protein, expressed
LOC_Os04g35490	1395	1.7	9.02	5.30588	cDNA|expressed protein
LOC_Os04g35500	1272	0.97	1.9	1.95876	cDNA|ZF-HD protein dimerisation region containing protein, expressed
LOC_Os04g35810	603	0.57	2.07	3.63158	cDNA|expressed protein
LOC_Os04g35870	4806	0.525	1.295	2.46667	cDNA|retrotransposon protein, putative, unclassified, expressed
LOC_Os04g35880	1930	4.54	7.55	1.663	cDNA|retrotransposon protein, putative, unclassified, expressed
LOC_Os04g36040	2334	1.895	3.115	1.6438	cDNA|peptide transporter PTR2, putative, expressed
LOC_Os04g36600	886	0.6	1.38	2.3	cDNA|DUF538 domain containing protein, putative, expressed
LOC_Os04g36670	1314	0.795	1.355	1.7044	cDNA|expressed protein
LOC_Os04g36750	943	1.12	1.705	1.52232	cDNA|hsp20/alpha crystallin family protein, putative, expressed
LOC_Os04g36880	375	2.595	4.985	1.921	cDNA|expressed protein
LOC_Os04g37470	1002	3.685	7.7	2.08955	cDNA|oxidoreductase, aldo/keto reductase family protein, putative, expressed
LOC_Os04g37500	1978	2.575	8.66	3.36311	cDNA|glutamate decarboxylase, putative, expressed
LOC_Os04g37680	1092	2.535	5.72	2.25641	cDNA|alpha/beta hydrolase fold, putative, expressed
LOC_Os04g37740	1754	1.995	5.125	2.56892	cDNA|zinc finger, C3HC4 type domain containing protein, expressed
LOC_Os04g37760	1018	11.35	22.665	1.99692	cDNA|expressed protein
LOC_Os04g38680	1846	2.5	5.27	2.108	cDNA|transmembrane amino acid transporter protein, putative, expressed
LOC_Os04g38940	1212	0.965	1.555	1.6114	cDNA|integral membrane protein, putative, expressed
LOC_Os04g39030	1779	0.875	2.08	2.37714	cDNA|peptide transporter PTR2, putative, expressed
LOC_Os04g39980	1805	21.535	38.015	1.76527	cDNA|gibberellin 20 oxidase 2, putative, expressed
LOC_Os04g40470	1733	1.255	2.785	2.21912	cDNA|cytochrome P450, putative, expressed
LOC_Os04g40510	2811.11	4.725	17.68	3.7418	cDNA|glycosyl hydrolase family 5 protein, putative, expressed
LOC_Os04g40530	1015	1.18	2.245	1.90254	cDNA|methyltransferase domain containing protein, expressed
LOC_Os04g40560	1742	0.57	1.285	2.25439	cDNA|WD domain, G-beta repeat domain containing protein, expressed
LOC_Os04g40630	1667.63	5.915	9.805	1.65765	cDNA|BTBZ4 - Bric-a-Brac, Tramtrack, Broad Complex BTB domain with TAZ zinc finger and Calmodulin-binding domains, expressed
LOC_Os04g40900	1122	1.36	2.345	1.72426	cDNA|exonuclease, putative, expressed
LOC_Os04g40990	2061.12	1.955	5.39	2.75703	cDNA|malate synthase, glyoxysomal, putative, expressed
LOC_Os04g41160	2041	9.38	14.435	1.53891	cDNA|protein kinase, putative, expressed
LOC_Os04g41250	2939	0.495	1.815	3.66667	cDNA|armadillo/beta-catenin repeat family protein, putative, expressed
LOC_Os04g41990	1082	2.055	3.31	1.61071	cDNA|autophagy-related protein 10, putative, expressed
LOC_Os04g42020	1411	7.8	16.245	2.08269	cDNA|CCT/B-box zinc finger protein, putative, expressed
LOC_Os04g42200	970	3.17	5.57	1.7571	cDNA|expressed protein
LOC_Os04g43090	542	0.01	2.035	203.5	cDNA|expressed protein
LOC_Os04g43160	1950	16.58	29.18	1.75995	cDNA|expressed protein
LOC_Os04g43170	1236	71.59	176.83	2.47004	cDNA|caleosin related protein, putative, expressed
LOC_Os04g43200	1112.92	39.48	78.345	1.98442	cDNA|caleosin related protein, putative, expressed
LOC_Os04g43710	1227	1.085	3.265	3.00922	cDNA|CAMK_CAMK_like.3 - CAMK includes calcium/calmodulin depedent protein kinases, expressed
LOC_Os04g43990	1188	4.175	8.645	2.07066	cDNA|DUF584 domain containing protein, putative, expressed
LOC_Os04g44240	1865	2.05	4.52	2.20488	cDNA|cytokinin-O-glucosyltransferase 3, putative, expressed
LOC_Os04g44470	978	106.645	330.445	3.09855	cDNA|KUN1 - Kunitz-type trypsin inhibitor precursor, expressed
LOC_Os04g44780	1497.3	1.435	2.17	1.5122	cDNA|beta-expansin precursor, putative, expressed
LOC_Os04g44900	2558	2.005	4.06	2.02494	cDNA|lectin-like receptor kinase, putative, expressed
LOC_Os04g44910	2675	4.74	7.695	1.62342	cDNA|receptor like protein kinase, putative, expressed
LOC_Os04g45290	2454	1.535	4.46	2.90554	cDNA|glycosyl hydrolases, putative, expressed
LOC_Os04g45590	788	0.305	1.44	4.72131	cDNA|glyoxalase family protein, putative, expressed
LOC_Os04g45750	3013.62	7.81	11.825	1.51408	cDNA|expressed protein
LOC_Os04g45810	1230	4.07	7.33	1.80098	cDNA|homeobox associated leucine zipper, putative, expressed
LOC_Os04g45880	216	0.525	1.04	1.98095	cDNA|expressed protein
LOC_Os04g45980	447	0.565	1.03	1.82301	cDNA|glycine-rich cell wall protein, putative, expressed
LOC_Os04g46200	869	543.11	1139.47	2.09805	cDNA|oleosin, putative, expressed
LOC_Os04g46600	754	0.195	1.235	6.33333	cDNA|zinc finger protein, putative, expressed
LOC_Os04g46630	1233	0.27	1.285	4.75926	cDNA|expansin precursor, putative, expressed
LOC_Os04g46880	2290	58.79	90.325	1.5364	cDNA|transporter, major facilitator family, putative, expressed
LOC_Os04g46940	3310	12.715	21.52	1.69249	cDNA|copper-transporting ATPase 3, putative, expressed
LOC_Os04g47110	1137	0.755	1.145	1.51656	cDNA|expressed protein
LOC_Os04g47140	913.13	3.76	5.85	1.55585	cDNA|expressed protein
LOC_Os04g47330	913	3.95	14.04	3.55443	cDNA|rho-GTPase-activating protein-related, putative, expressed
LOC_Os04g47360	3034	1.325	2.63	1.98491	cDNA|OsPOP9 - Putative Prolyl Oligopeptidase homologue, expressed
LOC_Os04g47790	258	0.42	1.475	3.5119	cDNA|expressed protein
LOC_Os04g48200	1845	0.615	2.05	3.33333	cDNA|cytochrome P450, putative, expressed
LOC_Os04g48270	1690.55	1.3	2.28	1.75385	cDNA|OsFBX148 - F-box domain containing protein, expressed
LOC_Os04g48480	2110	0.955	1.465	1.53403	cDNA|exostosin family domain containing protein, expressed
LOC_Os04g48540	822	0.485	1.12	2.30928	cDNA|dihydrodipicolinate synthase, chloroplast precursor, putative, expressed
LOC_Os04g48810	342	0.605	1.075	1.77686	cDNA|expressed protein
LOC_Os04g49110	2244	3.515	7.005	1.99289	cDNA|GRAS family transcription factor domain containing protein, expressed
LOC_Os04g49160	1254	0.875	1.31	1.49714	cDNA|zinc finger, C3HC4 type domain containing protein, expressed
LOC_Os04g49370	1437	1.09	2.675	2.45413	cDNA|expressed protein
LOC_Os04g49748	1494	3.29	4.975	1.51216	cDNA|purine permease, putative, expressed
LOC_Os04g49980	775	89.86	280.25	3.11874	cDNA|late embryogenesis abundant group 1, putative, expressed
LOC_Os04g50970	817	225.475	349.27	1.54904	cDNA|seed specific protein Bn15D1B, putative, expressed
LOC_Os04g51520	1235	0.54	1.37	2.53704	cDNA|glycosyl hydrolases family 16, putative, expressed
LOC_Os04g51680	216	12.845	19.28	1.50097	cDNA|expressed protein
LOC_Os04g51796	1903.01	2.18	4.185	1.91972	cDNA|DNA repair ATPase-related, putative, expressed
LOC_Os04g52110	1074	29.27	63.88	2.18244	cDNA|late embryogenesis abundant protein, group 3, putative, expressed
LOC_Os04g52140	2866	0.9	1.505	1.67222	cDNA|protein kinase domain containing protein, expressed
LOC_Os04g52670	1067	1.655	7.535	4.55287	cDNA|OsSAUR21 - Auxin-responsive SAUR gene family member, expressed
LOC_Os04g52750	489	45.91	141.255	3.07678	cDNA|expressed protein
LOC_Os04g52850	1448	37.805	58.8	1.55535	cDNA|OTU-like cysteine protease family protein, putative, expressed
LOC_Os04g52950	632	1.395	2.82	2.02151	cDNA|nitrate-induced NOI protein, expressed
LOC_Os04g53550	942	0.815	1.7	2.08589	cDNA|ABC transporter, ATP-binding protein, putative, expressed
LOC_Os04g53740	2574	11.715	20.685	1.76569	cDNA|thioredoxin, putative, expressed
LOC_Os04g53930	1778.66	1.53	4.425	2.89216	cDNA|organic cation transporter protein, putative, expressed
LOC_Os04g54390	1285	3.11	5.535	1.77974	cDNA|nuclease PA3, putative, expressed
LOC_Os04g55100	547	0.725	1.29	1.77931	cDNA|expressed protein
LOC_Os04g55200	765	1.4	2.115	1.51071	cDNA|coatomer subunit epsilon, putative, expressed
LOC_Os04g55240	1287	0.74	1.65	2.22973	cDNA|VQ domain containing protein, putative, expressed
LOC_Os04g55380	282	0.385	3.605	9.36364	cDNA|expressed protein
LOC_Os04g55520	1233	7.16	11.325	1.5817	cDNA|AP2 domain containing protein, expressed
LOC_Os04g55850	1208.66	18.79	28.68	1.52634	cDNA|nuclease PA3, putative, expressed
LOC_Os04g55950	527	0.94	5.995	6.37766	cDNA|expressed protein
LOC_Os04g56100	810	3.165	5.325	1.68246	cDNA|one cut domain family member 3, putative, expressed
LOC_Os04g56430	1071	4.605	26.885	5.83822	cDNA|cysteine-rich receptor-like protein kinase, putative, expressed
LOC_Os04g56570	468	0.535	2.38	4.4486	cDNA|heavy metal-associated domain containing protein, expressed
LOC_Os04g56770	621	2.29	3.515	1.53493	cDNA|expressed protein
LOC_Os04g56930	1790.32	0.01	1.615	161.5	cDNA|glycosyl hydrolases, putative, expressed
LOC_Os04g57280	523	0.195	1.24	6.35897	cDNA|expressed protein
LOC_Os04g57650	1004	5.73	12.57	2.19372	cDNA|expressed protein
LOC_Os04g57770	1753	12.83	23.02	1.79423	cDNA|expressed protein
LOC_Os04g57850	2333	1.56	3.1	1.98718	cDNA|AMP-binding enzyme, putative, expressed
LOC_Os04g58050	1374	1.55	4.24	2.73548	cDNA|expressed protein
LOC_Os04g58070	1773	2.15	3.755	1.74651	cDNA|aspartic proteinase nepenthesin precursor, putative, expressed
LOC_Os04g58280	2433.38	5.42	19.46	3.59041	cDNA|stem-specific protein TSJT1, putative, expressed
LOC_Os04g58310	1212	2.05	3.145	1.53415	cDNA|CBS domain-containing protein, putative, expressed
LOC_Os04g59120	1695	1.115	4.145	3.71749	cDNA|auxin-induced protein 5NG4, putative, expressed
LOC_Os04g59150	1717	14.415	33.41	2.31772	cDNA|peroxidase precursor, putative, expressed
LOC_Os04g59190	1455	1.34	9.455	7.05597	cDNA|peroxidase precursor, putative, expressed
LOC_Os04g59260	1558	0.665	2.1	3.15789	cDNA|peroxidase precursor, putative, expressed
LOC_Os05g01200	951	0.66	1.39	2.10606	cDNA|exonuclease, putative, expressed
LOC_Os05g01530	726	8.25	15.765	1.91091	cDNA|expressed protein
LOC_Os05g02170	297	0.36	1.075	2.98611	cDNA|expressed protein
LOC_Os05g02420	2230.68	1.59	3.035	1.90881	cDNA|expressed protein
LOC_Os05g02750	846	1.71	2.72	1.59064	cDNA|ABC transporter, membrane-spanning/permease subunit, putative, expressed
LOC_Os05g02770	1066	9.745	15.615	1.60236	cDNA|glycine-rich cell wall structural protein precursor, putative, expressed
LOC_Os05g03130	653	7.275	14.57	2.00275	cDNA|OsRCI2-7 - Putative low temperature and salt responsive protein, expressed
LOC_Os05g03450	2601	1.57	4.245	2.70382	cDNA|lectin protein kinase family protein, putative, expressed
LOC_Os05g03640	1569	3.11	4.85	1.55949	cDNA|flavonol synthase/flavanone 3-hydroxylase, putative, expressed
LOC_Os05g04150	1823	7.525	12.37	1.64385	cDNA|expressed protein
LOC_Os05g04570	951	0.165	1.16	7.0303	cDNA|F-box family protein, putative, expressed
LOC_Os05g04600	1763	1.665	2.705	1.62462	cDNA|ABC transmembrane transporter domain containing protein, expressed
LOC_Os05g04870	1386	29.01	88.31	3.04412	cDNA|oxidoreductase, short chain dehydrogenase/reductase family protein, putative, expressed
LOC_Os05g05030	802	0.725	1.22	1.68276	cDNA|expressed protein
LOC_Os05g05060	724	1.815	2.72	1.49862	cDNA|expressed protein
LOC_Os05g05080	515	0.87	3.635	4.17816	cDNA|expressed protein
LOC_Os05g05290	900	1.665	4.33	2.6006	cDNA|expressed protein
LOC_Os05g05930	829	2.975	6.245	2.09916	cDNA|peripheral-type benzodiazepine receptor, putative, expressed
LOC_Os05g06480	2793	36.355	57.53	1.58245	cDNA|inorganic H+ pyrophosphatase, putative, expressed
LOC_Os05g06660	1901.61	4.93	8.34	1.69168	cDNA|OsSCP26 - Putative Serine Carboxypeptidase homologue, expressed
LOC_Os05g06670	1649	0.855	2.02	2.36257	cDNA|gibberellin 2-oxidase, putative, expressed
LOC_Os05g06920	2114	0.335	1.525	4.55224	cDNA|relA-SpoT like protein RSH4, putative, expressed
LOC_Os05g07940	1614.78	24.615	41.61	1.69043	cDNA|glyoxalase family protein, putative, expressed
LOC_Os05g08380	390	0.52	1.415	2.72115	cDNA|myosin heavy chain-related, putative, expressed
LOC_Os05g08480	2091	0.115	1.525	13.2609	cDNA|cytokinin-O-glucosyltransferase 1, putative, expressed
LOC_Os05g08640	1908	9	13.67	1.51889	cDNA|transferase family protein, putative, expressed
LOC_Os05g08750	1781	0.29	2.47	8.51724	cDNA|UDP-glucoronosyl and UDP-glucosyl transferase domain containing protein, expressed
LOC_Os05g08910	663	2.36	4.855	2.0572	cDNA|expressed protein
LOC_Os05g10625	1263	0.41	1.26	3.07317	cDNA|expressed protein
LOC_Os05g10650	2101	1.25	2.25	1.8	cDNA|6-phosphofructokinase, putative, expressed
LOC_Os05g10990	621	0.315	1.05	3.33333	cDNA|expressed protein
LOC_Os05g11320	568	32.6	51.805	1.58911	cDNA|metallothionein-like protein 3B, putative, expressed
LOC_Os05g11560	1118.19	2.315	4.225	1.82505	cDNA|aquaporin protein, putative, expressed
LOC_Os05g11810	2344.57	18.525	35.75	1.92982	cDNA|gibberellin 2-beta-dioxygenase 1, putative, expressed
LOC_Os05g12380	1350	4.4	8.755	1.98977	cDNA|expressed protein
LOC_Os05g12450	1612	5.25	8.1	1.54286	cDNA|hydroquinone glucosyltransferase, putative, expressed
LOC_Os05g12481	785	0.865	2.685	3.10405	cDNA|expressed protein
LOC_Os05g12670	888	3.695	12.605	3.41137	cDNA|expressed protein
LOC_Os05g13620	836	0.635	1.28	2.01575	cDNA|RNA recognition motif containing protein, putative, expressed
LOC_Os05g15630	883	0.22	1.215	5.52273	cDNA|membrane associated DUF588 domain containing protein, putative, expressed
LOC_Os05g15770	1315	25.575	149.07	5.82874	cDNA|glycosyl hydrolase, putative, expressed
LOC_Os05g16220	300	7.49	15.2	2.02937	cDNA|expressed protein
LOC_Os05g16240	1254	0.8	1.575	1.96875	cDNA|expressed protein
LOC_Os05g16420	428	0.235	1.67	7.10638	cDNA|SHR5-receptor-like kinase, putative, expressed
LOC_Os05g18604	1690.31	36.87	61.515	1.66843	cDNA|OsSCP28 - Putative Serine Carboxypeptidase homologue, expressed
LOC_Os05g18780	804	0.1	3.715	37.15	cDNA|rpp14 family protein, expressed
LOC_Os05g19510	426	3.26	6.77	2.07669	cDNA|retrotransposon protein, putative, Ty3-gypsy subclass
LOC_Os05g19910	1602	8.68	13.8	1.58986	cDNA|transferase family protein, putative, expressed
LOC_Os05g20560	1521	2.35	5.455	2.32128	cDNA|retrotransposon protein, putative, unclassified, expressed
LOC_Os05g20570	1061	0.05	1.585	31.7	cDNA|invertase/pectin methylesterase inhibitor family protein, putative, expressed
LOC_Os05g20954	779.81	2.69	6.47	2.4052	cDNA|retrotransposon protein, putative, unclassified, expressed
LOC_Os05g21130	1119	0.925	1.505	1.62703	cDNA|retrotransposon protein, putative, unclassified, expressed
LOC_Os05g22790	742	2.425	4.97	2.04948	cDNA|expressed protein
LOC_Os05g23950	1523	3.055	6.87	2.24877	cDNA|TRAF-type zinc finger family protein, expressed
LOC_Os05g25030	375	19.115	29.825	1.56029	cDNA|expressed protein
LOC_Os05g25040	1750.05	4.02	6.415	1.59577	cDNA|expressed protein
LOC_Os05g25480	1563	0.395	1.01	2.55696	cDNA|OsMan06 - Endo-Beta-Mannanase, expressed
LOC_Os05g25490	1491	2.925	5.05	1.7265	cDNA|aminotransferase, classes I and II, domain containing protein, expressed
LOC_Os05g25650	297	3.9	6.27	1.60769	cDNA|expressed protein
LOC_Os05g26240	620	3.035	9.1	2.99835	cDNA|PROLM1 - Prolamin precursor, expressed
LOC_Os05g26260	903	12.15	39.61	3.26008	cDNA|retrotransposon protein, putative, Ty3-gypsy subclass, expressed
LOC_Os05g26350	674	299.595	1166.29	3.89289	cDNA|PROLM4 - Prolamin precursor, expressed
LOC_Os05g26359	1216	0.345	2.7	7.82609	cDNA|PROLM6 - Prolamin precursor, putative, expressed
LOC_Os05g26368	631	884.855	2708.27	3.06069	cDNA|prolamin precursor, putative, expressed
LOC_Os05g26377	671	0.01	4.94	494	cDNA|PROLM9 - Prolamin precursor, expressed
LOC_Os05g26386	624	2410.48	9141.35	3.79234	cDNA|prolamin precursor, putative, expressed
LOC_Os05g26440	447	1.27	5.12	4.0315	cDNA|PROLM10 - Prolamin precursor, putative, expressed
LOC_Os05g26460	666	292.625	1201.99	4.10763	cDNA|PROLM11 - Prolamin precursor, expressed
LOC_Os05g26490	584	11.575	29.33	2.53391	cDNA|PROLM13 - Prolamin precursor, expressed
LOC_Os05g26620	629	2.37	24.755	10.4451	cDNA|PROLM14 - Prolamin precursor, putative, expressed
LOC_Os05g26690	339	1.64	7.015	4.27744	cDNA|PROLM15 - Prolamin precursor, putative, expressed
LOC_Os05g26720	651	141.405	483.095	3.41639	cDNA|PROLM16 - Prolamin precursor, expressed
LOC_Os05g26750	744	212.665	714.96	3.36191	cDNA|PROLM17 - Prolamin precursor, expressed
LOC_Os05g26770	644	73.37	331.235	4.51458	cDNA|PROLM18 - Prolamin precursor, expressed
LOC_Os05g28210	816	86.79	285.4	3.2884	cDNA|small hydrophilic plant seed protein, putative, expressed
LOC_Os05g28740	895	2.475	23.42	9.46263	cDNA|universal stress protein domain containing protein, putative, expressed
LOC_Os05g28830	2004	37.905	72.83	1.92138	cDNA|PMR5, putative, expressed
LOC_Os05g29810	1103	20.18	39.025	1.93385	cDNA|AP2 domain containing protein, expressed
LOC_Os05g30000	234	1.41	2.145	1.52128	cDNA|expressed protein
LOC_Os05g30490	783	14.98	37.57	2.50801	cDNA|harpin-induced protein 1 domain containing protein, expressed
LOC_Os05g30660	2133	1.675	3.05	1.8209	cDNA|leucine zipper protein-like, putative, expressed
LOC_Os05g30700	1733	2.18	5.015	2.30046	cDNA|expressed protein
LOC_Os05g30740	878	0.275	1.055	3.83636	cDNA|C2 domain containing protein, putative, expressed
LOC_Os05g31140	1617.57	46.56	207.62	4.45919	cDNA|glycosyl hydrolases family 17, putative, expressed
LOC_Os05g31670	970	5.09	12.545	2.46464	cDNA|AWPM-19-like membrane family protein, putative, expressed
LOC_Os05g32474	1507	0.785	1.66	2.11465	cDNA|expressed protein
LOC_Os05g32480	2223	2.195	3.865	1.76082	cDNA|transposon protein, putative, unclassified, expressed
LOC_Os05g32640	450	0.895	2.475	2.76536	cDNA|expressed protein
LOC_Os05g32790	231	0.245	2.405	9.81633	cDNA|expressed protein
LOC_Os05g32860	666	1.395	2.46	1.76344	cDNA|expressed protein
LOC_Os05g33130	1331	3.82	13.885	3.63482	cDNA|CHIT17 - Chitinase family protein precursor, expressed
LOC_Os05g33400	1482	0.755	2.465	3.2649	cDNA|basic 7S globulin precursor, putative, expressed
LOC_Os05g33560	645	0.985	1.8	1.82741	cDNA|expressed protein
LOC_Os05g34150	1356	7.11	11.02	1.54993	cDNA|glutathione S-transferase, putative, expressed
LOC_Os05g34700	1369.05	10.345	18.095	1.74915	cDNA|GDSL-like lipase/acylhydrolase, putative, expressed
LOC_Os05g34840	438	0.32	1.175	3.67188	cDNA|expressed protein
LOC_Os05g35010	1934	2.22	5.195	2.34009	cDNA|cytochrome P450, putative, expressed
LOC_Os05g35110	1861	16.915	30.33	1.79308	cDNA|OsFBL22 - F-box domain and LRR containing protein, expressed
LOC_Os05g35140	1359	1.465	2.335	1.59386	cDNA|nodulin MtN3 family protein, putative, expressed
LOC_Os05g35400	2273	0.11	2.445	22.2273	cDNA|DnaK family protein, putative, expressed
LOC_Os05g35410	2626	6.065	17.685	2.91591	cDNA|potassium channel AKT2/3, putative, expressed
LOC_Os05g35420	351	0.155	1.035	6.67742	cDNA|expressed protein
LOC_Os05g35470	1246	0.69	2.47	3.57971	cDNA|dienelactone hydrolase family protein, expressed
LOC_Os05g35580	2159	0.63	1.855	2.94444	cDNA|amidophosphoribosyltransferase, chloroplast precursor, putative, expressed
LOC_Os05g35594	1815	0.94	1.625	1.72872	cDNA|peptide transporter, putative, expressed
LOC_Os05g35650	2050.02	3.29	6.36	1.93313	cDNA|peptide transporter PTR2, putative, expressed
LOC_Os05g35690	674	85.36	219.89	2.57603	cDNA|GASR6 - Gibberellin-regulated GASA/GAST/Snakin family protein precursor, expressed
LOC_Os05g36010	2797	0.3	1.235	4.11667	cDNA|OsSub47 - Putative Subtilisin homologue, expressed
LOC_Os05g36330	204	1.1	2.24	2.03636	cDNA|expressed protein
LOC_Os05g36360	1623	2.445	4.315	1.76483	cDNA|U-box domain containing protein, expressed
LOC_Os05g37190	1836	0.135	1.295	9.59259	cDNA|ZOS5-08 - C2H2 zinc finger protein, expressed
LOC_Os05g37520	2127	3.125	6.085	1.9472	cDNA|expressed protein
LOC_Os05g37530	801	0.73	1.405	1.92466	cDNA|expressed protein
LOC_Os05g38040	1156.24	27.94	42.99	1.53865	cDNA|expressed protein
LOC_Os05g38264	1040	5.295	17.38	3.28234	cDNA|expressed protein
LOC_Os05g38290	1676	0.44	1.285	2.92045	cDNA|protein phosphatase 2C, putative, expressed
LOC_Os05g38310	321	0.325	3.285	10.1077	cDNA|ubiquitin family protein, putative, expressed
LOC_Os05g38600	525	2.74	5.35	1.95255	cDNA|ZOS5-09 - C2H2 zinc finger protein, expressed
LOC_Os05g38690	1110	0.69	1.53	2.21739	cDNA|expressed protein
LOC_Os05g39240	2032	1.28	3.47	2.71094	cDNA|ammonium transporter protein, putative, expressed
LOC_Os05g39250	758	21.45	60.555	2.82308	cDNA|phosphatidylethanolamine-binding protein, putative, expressed
LOC_Os05g39690	1297	4.765	8.32	1.74607	cDNA|oxidoreductase, aldo/keto reductase family protein, putative, expressed
LOC_Os05g40384	2030	1.345	5.99	4.45353	cDNA|cytochrome P450, putative, expressed
LOC_Os05g40850	595	2.815	4.965	1.76377	cDNA|expressed protein
LOC_Os05g41220	1629.09	9.98	23.305	2.33517	cDNA|SNF1-related protein kinase regulatory subunit beta-1, putative, expressed
LOC_Os05g41340	780	0.695	1.385	1.99281	cDNA|retrotransposon protein, putative, Ty3-gypsy subclass
LOC_Os05g41610	1403	1.825	3.28	1.79726	cDNA|glycosyl hydrolases family 17, putative, expressed
LOC_Os05g41970	840	3272.6	6320.87	1.93145	cDNA|SSA1 - 2S albumin seed storage family protein precursor, expressed
LOC_Os05g42070	813	1.49	2.465	1.65436	cDNA|UDP-glucose flavonoid-O-glucosyltransferase, putative, expressed
LOC_Os05g42080	237	1.61	6.53	4.0559	cDNA|expressed protein
LOC_Os05g42150	2481	10.59	25.71	2.42776	cDNA|OsGH3.4 - Probable indole-3-acetic acid-amido synthetase, expressed
LOC_Os05g42160	363	1.415	10.295	7.27562	cDNA|expressed protein
LOC_Os05g44300	1300	0.915	2.845	3.10929	cDNA|plant-specific domain TIGR01615 family protein, expressed
LOC_Os05g44340	3264	18.82	38.35	2.03773	cDNA|heat shock protein 101, putative, expressed
LOC_Os05g44900	1201	5.91	10.765	1.82149	cDNA|expressed protein
LOC_Os05g45020	1258	11	24.805	2.255	cDNA|zinc finger/CCCH transcription factor, putative, expressed
LOC_Os05g45440	698	5.025	9.76	1.94229	cDNA|expressed protein
LOC_Os05g45450	747	7.87	16.52	2.09911	cDNA|DUF584 domain containing protein, putative, expressed
LOC_Os05g45460	1079	3.765	7.17	1.90438	cDNA|POEI52 - Pollen Ole e I allergen and extensin family protein precursor, expressed
LOC_Os05g45610	258	1.25	2.11	1.688	cDNA|expressed protein
LOC_Os05g46440	270	0.01	1.405	140.5	cDNA|expressed protein
LOC_Os05g46480	995.81	203.19	429.585	2.1142	cDNA|late embryogenesis abundant protein, group 3, putative, expressed
LOC_Os05g46530	1020	0.14	2.35	16.7857	cDNA|invertase/pectin methylesterase inhibitor family protein, putative, expressed
LOC_Os05g47510	1323	0.62	1.85	2.98387	cDNA|pentatricopeptide, putative, expressed
LOC_Os05g47650	1613	2.01	3.5	1.74129	cDNA|B3 DNA binding domain containing protein, expressed
LOC_Os05g47670	1452	4.275	7.33	1.71462	cDNA|zinc finger, C3HC4 type domain containing protein, expressed
LOC_Os05g47810	1142	2.38	4.855	2.03992	cDNA|expressed protein
LOC_Os05g47820	1117.79	11.965	22.93	1.91642	cDNA|expressed protein
LOC_Os05g47840	1808	0.315	1.25	3.96825	cDNA|IPP transferase, putative, expressed
LOC_Os05g47860	699	0.695	1.135	1.63309	cDNA|expressed protein
LOC_Os05g48200	6926	0.43	1.135	2.63953	cDNA|glutamate synthase, chloroplast precursor, putative, expressed
LOC_Os05g48250	225	0.495	1.24	2.50505	cDNA|expressed protein
LOC_Os05g48330	1986	2.825	14.13	5.00177	cDNA|aspartyl protease family protein, putative, expressed
LOC_Os05g48650	908	3.715	9.07	2.44145	cDNA|transcription factor HBP-1b, putative, expressed
LOC_Os05g48660	2089.73	8.88	13.48	1.51802	cDNA|MRH1, putative, expressed
LOC_Os05g48840	936	2.415	10.33	4.27743	cDNA|expressed protein
LOC_Os05g49070	1442	1.42	2.42	1.70423	cDNA|dehydrogenase, putative, expressed
LOC_Os05g49080	824	0.765	1.485	1.94118	cDNA|expressed protein
LOC_Os05g49310	750	0.01	1.565	156.5	cDNA|MYB family transcription factor, putative, expressed
LOC_Os05g49440	1200.86	37.91	101.95	2.68926	cDNA|DUF1264 domain containing protein, putative, expressed
LOC_Os05g49810	1137	0.63	3.355	5.3254	cDNA|armadillo/beta-catenin-like repeat containing protein, expressed
LOC_Os05g49940	780	2.365	6.03	2.54968	cDNA|expressed protein
LOC_Os05g50090	1155	0.415	1.3	3.13253	cDNA|oxidoreductase, 2OG-FeII oxygenase domain containing protein, putative, expressed
LOC_Os05g50110	1292	5.815	13.63	2.34394	cDNA|oleosin, putative, expressed
LOC_Os05g50160	1230	1.705	3.02	1.77126	cDNA|DUF617 domain containing protein, expressed
LOC_Os05g50390	880	0.985	1.545	1.56853	cDNA|expressed protein
LOC_Os05g50650	1155	0.575	1.635	2.84348	cDNA|ligA, putative, expressed
LOC_Os05g50770	2241	1.18	1.91	1.61864	cDNA|C4-dicarboxylate transporter/malic acid transport protein, expressed
LOC_Os05g50850	1328	0.32	1.85	5.78125	cDNA|expressed protein
LOC_Os05g50920	1841	2.75	4.345	1.58	cDNA|transmembrane amino acid transporter protein, putative, expressed
LOC_Os05g50940	828	4.5	12.83	2.85111	cDNA|expressed protein
LOC_Os05g51220	1721	0.905	1.53	1.69061	cDNA|aspartic proteinase, putative, expressed
LOC_Os05g51420	1540.48	17.44	26.17	1.50057	cDNA|hypersensitive-induced response protein, putative, expressed
LOC_Os05g52019	987	0.535	1.21	2.26168	cDNA|retrotransposon protein, putative, unclassified, expressed
LOC_Os06g01250	2205	2.56	7.07	2.76172	cDNA|cytochrome P450, putative, expressed
LOC_Os06g01350	1816	1.145	2.615	2.28384	cDNA|transferase family protein, putative, expressed
LOC_Os06g01660	1676	1.945	4.74	2.43702	cDNA|integral membrane protein DUF6 domain containing protein, expressed
LOC_Os06g01760	2219.61	17.335	28.045	1.61783	cDNA|ligA, putative, expressed
LOC_Os06g01870	333	2.695	6.05	2.2449	cDNA|expressed protein
LOC_Os06g02019	1937	0.385	1.005	2.61039	cDNA|cytochrome P450, putative, expressed
LOC_Os06g02040	677	0.505	6.405	12.6832	cDNA|late embryogenesis abundant group 1, putative, expressed
LOC_Os06g02490	528	40.18	67.155	1.67135	cDNA|acyl CoA binding protein, putative, expressed
LOC_Os06g03800	1999.96	7.335	12.505	1.70484	cDNA|pollen ankyrin, putative, expressed
LOC_Os06g03830	1520.92	2.08	11.445	5.5024	cDNA|retinol dehydrogenase, putative, expressed
LOC_Os06g04070	3362	7.14	45.62	6.38936	cDNA|pyridoxal-dependent decarboxylase protein, putative, expressed
LOC_Os06g04169	2181.22	20.38	35.56	1.74485	cDNA|hydrolase, alpha/beta fold family domain containing protein, expressed
LOC_Os06g04195	1443	0.785	1.495	1.90446	cDNA|expressed protein
LOC_Os06g04480	967	3.13	6.175	1.97284	cDNA|expressed protein
LOC_Os06g04790	1395	6.055	22.51	3.71759	cDNA|HAD superfamily phosphatase, putative, expressed
LOC_Os06g04940	777	1.015	5.215	5.13793	cDNA|early nodulin 93 ENOD93 protein, putative, expressed
LOC_Os06g05355	630	0.78	1.26	1.61538	cDNA|expressed protein
LOC_Os06g05410	372	0.14	1.405	10.0357	cDNA|expressed protein
LOC_Os06g05420	735	1.06	2.01	1.89623	cDNA|expressed protein
LOC_Os06g05424	832	0.58	1.17	2.01724	cDNA|expressed protein
LOC_Os06g05440	892	5.4	21.855	4.04722	cDNA|expressed protein
LOC_Os06g05540	582	1.015	1.71	1.68473	cDNA|expressed protein
LOC_Os06g05550	1571	93.23	148.49	1.59273	cDNA|GDSL-like lipase/acylhydrolase, putative, expressed
LOC_Os06g05750	1924	0.69	1.385	2.00725	cDNA|transferase family domain containing protein, expressed
LOC_Os06g05790	1889	0.35	1.72	4.91429	cDNA|transferase family domain containing protein, expressed
LOC_Os06g06050	3839	6.295	9.785	1.55441	cDNA|OsFBL27 - F-box domain and LRR containing protein, expressed
LOC_Os06g06180	1392	1.635	3.835	2.34557	cDNA|transferase family protein, putative, expressed
LOC_Os06g06480	753	0.8	1.515	1.89375	cDNA|Core histone H2A/H2B/H3/H4 domain containing protein, putative, expressed
LOC_Os06g06520	1484	6.185	20.91	3.38076	cDNA|GDSL-like lipase/acylhydrolase, putative, expressed
LOC_Os06g07040	1038	5.905	10.6	1.79509	cDNA|OsIAA20 - Auxin-responsive Aux/IAA gene family member, expressed
LOC_Os06g07220	1079	150.595	336.955	2.23749	cDNA|LTPL128 - Protease inhibitor/seed storage/LTP family protein precursor, expressed
LOC_Os06g07570	375	0.15	2.695	17.9667	cDNA|transposon protein, putative, unclassified, expressed
LOC_Os06g07600	2952	7.53	12.73	1.69057	cDNA|uncharacterized glycosyltransferase, putative, expressed
LOC_Os06g07923	1573	9.91	18.095	1.82593	cDNA|expressed protein
LOC_Os06g08570	4346	1.275	2.595	2.03529	cDNA|PPR repeat domain containing protein, putative, expressed
LOC_Os06g08580	1803	0.705	2.09	2.96454	cDNA|transferase family protein, putative, expressed
LOC_Os06g08600	852	0.62	3.5	5.64516	cDNA|versicolorin reductase, putative, expressed
LOC_Os06g09240	1497	1.265	2.245	1.7747	cDNA|anthocyanidin 3-O-glucosyltransferase, putative, expressed
LOC_Os06g09600	710	3.425	5.21	1.52117	cDNA|expressed protein
LOC_Os06g09900	1317	19.48	30.33	1.55698	cDNA|expressed protein
LOC_Os06g09960	417	0.73	1.105	1.5137	cDNA|expressed protein
LOC_Os06g10450	909	0.275	1.16	4.21818	cDNA|expressed protein
LOC_Os06g10530	689	2.835	8.175	2.8836	cDNA|expressed protein
LOC_Os06g10650	1214	69.545	142.445	2.04824	cDNA|tyrosine phosphatase family protein, putative, expressed
LOC_Os06g10750	1774	2.05	7.04	3.43415	cDNA|integral membrane protein DUF6 containing protein, expressed
LOC_Os06g11210	1528	0.3	1.02	3.4	cDNA|12-oxophytodienoate reductase, putative, expressed
LOC_Os06g11660	1101.73	3.43	8.47	2.46939	cDNA|phosphate-induced protein 1 conserved region domain containing protein, expressed
LOC_Os06g12320	1474	0.675	1.205	1.78519	cDNA|transmembrane amino acid transporter protein, putative, expressed
LOC_Os06g13940	807	0.18	1.035	5.75	cDNA|expressed protein
LOC_Os06g14370	1112.89	26.145	52.205	1.99675	cDNA|caleosin related protein, putative, expressed
LOC_Os06g14670	1169	5.59	10.69	1.91234	cDNA|ODORANT1, putative, expressed
LOC_Os06g14780	1743.08	7.745	11.61	1.49903	cDNA|expressed protein
LOC_Os06g14870	986	0.49	1.815	3.70408	cDNA|expressed protein
LOC_Os06g15330	2020	0.425	1.265	2.97647	cDNA|CCT/B-box zinc finger protein, putative, expressed
LOC_Os06g15380	354	9.455	15.405	1.6293	cDNA|acylphosphatase, putative, expressed
LOC_Os06g15430	1115	0.5	13.015	26.03	cDNA|expressed protein
LOC_Os06g16350	1326	1.29	3.145	2.43798	cDNA|peroxidase precursor, putative, expressed
LOC_Os06g17410	1428	2.025	3.835	1.89383	cDNA|dof zinc finger domain containing protein, putative, expressed
LOC_Os06g18140	1883	1.43	2.81	1.96503	cDNA|UDP-glucoronosyl and UDP-glucosyl transferase domain containing protein, expressed
LOC_Os06g18670	1795	3.55	10.245	2.88592	cDNA|anthocyanidin 3-O-glucosyltransferase, putative, expressed
LOC_Os06g19070	1878	0.125	1.015	8.12	cDNA|cytochrome P450, putative, expressed
LOC_Os06g19420	372	1.095	1.665	1.52055	cDNA|expressed protein
LOC_Os06g19590	1397	0.305	1.41	4.62295	cDNA|estradiol 17-beta-dehydrogenase 12, putative, expressed
LOC_Os06g20790	1682	2.25	4.25	1.88889	cDNA|SAM dependent carboxyl methyltransferase, putative, expressed
LOC_Os06g21360	1845	9.86	18.03	1.8286	cDNA|transporter, monovalent cation:proton antiporter-2 family, putative, expressed
LOC_Os06g21410	225	0.01	2.705	270.5	cDNA|arabinogalactan peptide 23 precursor, putative, expressed
LOC_Os06g21820	1321.9	14.665	38.415	2.6195	cDNA|jasmonate O-methyltransferase, putative, expressed
LOC_Os06g21840	903	0.535	1.29	2.41121	cDNA|expressed protein
LOC_Os06g21890	1749	0.555	1.75	3.15315	cDNA|basic proline-rich protein precursor, putative, expressed
LOC_Os06g21900	1929	13.36	33.09	2.4768	cDNA|expressed protein
LOC_Os06g21910	553	16.745	60.215	3.596	cDNA|late embryogenesis abundant group 1, putative, expressed
LOC_Os06g23040	666	0.88	2.3	2.61364	cDNA|expressed protein
LOC_Os06g23350	1121	0.595	3.055	5.13445	cDNA|late embryogenesis abundant protein D-34, putative, expressed
LOC_Os06g24490	1260	1.13	4.09	3.61947	cDNA|expressed protein
LOC_Os06g24890	273	0.7	1.405	2.00714	cDNA|expressed protein
LOC_Os06g25790	267	0.875	1.315	1.50286	cDNA|retrotransposon protein, putative, Ty3-gypsy subclass
LOC_Os06g27910	1658	5.985	10.805	1.80535	cDNA|oleosin, putative, expressed
LOC_Os06g28124	2174	3.67	7.145	1.94687	cDNA|glycosyltransferase, putative, expressed
LOC_Os06g28670	1565	1.055	3.855	3.65403	cDNA|polygalacturonase, putative, expressed
LOC_Os06g29679	758	0.95	1.63	1.71579	cDNA|expressed protein
LOC_Os06g29994	1732	0.755	1.2	1.5894	cDNA|MATE efflux family protein, putative, expressed
LOC_Os06g30280	766	4.32	11.63	2.69213	cDNA|expressed protein
LOC_Os06g30640	1518	0.375	1.645	4.38667	cDNA|cytochrome P450, putative, expressed
LOC_Os06g31060	648	20.38	41.92	2.05692	cDNA|PROLM23 - Prolamin precursor, expressed
LOC_Os06g31070	683	1860.55	4598.4	2.47153	cDNA|PROLM24 - Prolamin precursor, expressed
LOC_Os06g31320	201	0.545	1.21	2.22018	cDNA|retrotransposon protein, putative, unclassified
LOC_Os06g32160	861	0.01	2.015	201.5	cDNA|THION7 - Plant thionin family protein precursor, expressed
LOC_Os06g32350	399	0.405	1.06	2.61728	cDNA|THION12 - Plant thionin family protein precursor
LOC_Os06g32370	447	1.175	1.78	1.51489	cDNA|THION16 - Plant thionin family protein precursor, putative
LOC_Os06g33200	703	7.615	13.035	1.71175	cDNA|expressed protein
LOC_Os06g34020	1380	0.24	1.21	5.04167	cDNA|glycosyl hydrolases family 17, putative, expressed
LOC_Os06g34550	516	0.465	2.025	4.35484	cDNA|expressed protein
LOC_Os06g34730	924	1.2	2.37	1.975	cDNA|expressed protein
LOC_Os06g34810	372	3.03	5.735	1.89274	cDNA|expressed protein
LOC_Os06g35165	1235	4.315	7.84	1.81692	cDNA|expressed protein
LOC_Os06g35560	1925	0.395	1.415	3.58228	cDNA|reticuline oxidase-like protein precursor, putative, expressed
LOC_Os06g35630	1775	0.93	3.855	4.14516	cDNA|reticuline oxidase-like protein precursor, putative, expressed
LOC_Os06g35700	2063	0.21	2.465	11.7381	cDNA|reticuline oxidase-like protein precursor, putative, expressed
LOC_Os06g35960	1476	12.77	22.67	1.77525	cDNA|HSF-type DNA-binding domain containing protein, expressed
LOC_Os06g36670	931	0.83	1.825	2.1988	cDNA|bet v I allergen family protein, putative, expressed
LOC_Os06g37010	1709	4.55	7.05	1.54945	cDNA|metal cation transporter, putative, expressed
LOC_Os06g37080	2113	14.225	26.28	1.84745	cDNA|L-ascorbate oxidase precursor, putative, expressed
LOC_Os06g37140	911.47	43.26	70.355	1.62633	cDNA|retrotransposon protein, putative, Ty3-gypsy subclass, expressed
LOC_Os06g37210	465	0.01	1.745	174.5	cDNA|expressed protein
LOC_Os06g37224	1803	1.05	1.935	1.84286	cDNA|cytochrome P450, putative, expressed
LOC_Os06g37300	1845	19.59	30.025	1.53267	cDNA|cytochrome P450, putative, expressed
LOC_Os06g37330	1735	1.675	5.655	3.37612	cDNA|cytochrome P450, putative, expressed
LOC_Os06g38380	372	0.55	1.26	2.29091	cDNA|retrotransposon protein, putative, Ty1-copia subclass, expressed
LOC_Os06g38430	737	1.12	1.93	1.72321	cDNA|expressed protein
LOC_Os06g38660	514	3.005	10.435	3.47255	cDNA|expressed protein
LOC_Os06g39260	1530	59.71	113.71	1.90437	cDNA|solute carrier family 35 member B1, putative, expressed
LOC_Os06g39270	1739	0.6	1.975	3.29167	cDNA|UDP-glucoronosyl and UDP-glucosyl transferase domain containing protein, expressed
LOC_Os06g39470	1562	8.125	18.76	2.30892	cDNA|transferase family protein, putative, expressed
LOC_Os06g39716	588	0.455	1.035	2.27473	cDNA|chloroplast 30S ribosomal protein S18, putative, expressed
LOC_Os06g39880	2151	1.835	3.74	2.03815	cDNA|cytochrome P450 72A1, putative, expressed
LOC_Os06g40070	1276	0.26	1.02	3.92308	cDNA|NADP-dependent oxidoreductase, putative, expressed
LOC_Os06g40080	1437	47.375	72.83	1.53731	cDNA|heme oxygenase 1, putative, expressed
LOC_Os06g40120	1415	20.55	42.08	2.04769	cDNA|SPX domain containing protein, putative, expressed
LOC_Os06g40330	2410	13.14	20.79	1.58219	cDNA|MYB family transcription factor, putative, expressed
LOC_Os06g40870	1009	0.525	1.055	2.00952	cDNA|expressed protein
LOC_Os06g41650	291	0.5	1.555	3.11	cDNA|expressed protein
LOC_Os06g41770	1476	32.005	53.485	1.67115	cDNA|bZIP transcription factor domain containing protein, expressed
LOC_Os06g42120	1274	0.265	1.05	3.96226	cDNA|sulfotransferase domain containing protein, expressed
LOC_Os06g42164	772	5.405	8.315	1.53839	cDNA|expressed protein
LOC_Os06g42560	2029.47	18.53	30.05	1.62169	cDNA|tryptophan synthase beta chain 2, putative, expressed
LOC_Os06g42660	707	1.245	2.295	1.84337	cDNA|expressed protein
LOC_Os06g42680	821	5.615	10.02	1.78451	cDNA|phytosulfokines 1 precursor, putative, expressed
LOC_Os06g42824	1281	1.025	1.955	1.90732	cDNA|expressed protein
LOC_Os06g42910	2110	1.425	3.315	2.32632	cDNA|expressed protein
LOC_Os06g43030	1949	0.97	1.83	1.8866	cDNA|protein kinase domain containing protein, expressed
LOC_Os06g43170	3532	1.06	3.29	3.10377	cDNA|transposon protein, putative, unclassified, expressed
LOC_Os06g43620	1689	14.515	22.3	1.53634	cDNA|haemolysin-III, putative, expressed
LOC_Os06g43870	1469	8.575	13	1.51603	cDNA|expressed protein
LOC_Os06g44190	243	19.02	28.975	1.5234	cDNA|expressed protein
LOC_Os06g44450	1603	54.14	91.265	1.68572	cDNA|CCT/B-box zinc finger protein, putative, expressed
LOC_Os06g44980	207	8.12	14.235	1.75308	cDNA|expressed protein
LOC_Os06g45090	1176.18	22.235	36.09	1.62312	cDNA|expressed protein
LOC_Os06g45180	679	0.295	1.095	3.71186	cDNA|pollen allergen, putative, expressed
LOC_Os06g45220	240	1.585	5.28	3.33123	cDNA|expressed protein
LOC_Os06g45540	1392	0.34	2.03	5.97059	cDNA|zinc-binding protein, putative, expressed
LOC_Os06g45680	435	0.465	1.055	2.26882	cDNA|expressed protein
LOC_Os06g45780	486	0.865	1.36	1.57225	cDNA|expressed protein
LOC_Os06g46040	268	0.95	1.635	1.72105	cDNA|retrotransposon protein, putative, unclassified
LOC_Os06g46270	1470	4.19	6.81	1.6253	cDNA|no apical meristem protein, putative, expressed
LOC_Os06g46284	3228.24	55.695	166.92	2.99704	cDNA|glycosyl hydrolase, family 31, putative, expressed
LOC_Os06g46340	3094	1.845	4.68	2.53659	cDNA|glycosyl hydrolase, family 31, putative, expressed
LOC_Os06g46460	554	0.36	1.445	4.01389	cDNA|expressed protein
LOC_Os06g46960	723	0.875	1.36	1.55429	cDNA|nucleic acid binding protein, putative, expressed
LOC_Os06g47360	462	2.6	6.285	2.41731	cDNA|beta-expansin precursor, putative, expressed
LOC_Os06g47420	803	0.795	1.335	1.67925	cDNA|transposon protein, putative, unclassified, expressed
LOC_Os06g47620	2101	2.37	7.31	3.08439	cDNA|peptidase, putative, expressed
LOC_Os06g47640	766	1.455	2.95	2.02749	cDNA|OsCML29 - Calmodulin-related calcium sensor protein, expressed
LOC_Os06g47650	3566	1.265	2.14	1.6917	cDNA|phytosulfokine receptor precursor, putative, expressed
LOC_Os06g48020	1350	0.46	2.845	6.18478	cDNA|peroxidase precursor, putative, expressed
LOC_Os06g48065	1955	0.72	2.1	2.91667	cDNA|Zinc finger, C3HC4 type domain containing protein, expressed
LOC_Os06g48170	900	4.55	8.385	1.84286	cDNA|glycosyl hydrolases family 16, putative, expressed
LOC_Os06g48180	1141	2.57	24.1	9.37743	cDNA|glycosyl hydrolases family 16, putative, expressed
LOC_Os06g48250	1937	4.11	6.195	1.5073	cDNA|ATPase, putative, expressed
LOC_Os06g48500	2047.89	4.785	13.035	2.72414	cDNA|expressed protein
LOC_Os06g49000	2704.4	1.38	2.76	2	cDNA|expressed protein
LOC_Os06g49190	650	8.885	18.07	2.03376	cDNA|LTPL154 - Protease inhibitor/seed storage/LTP family protein precursor, expressed
LOC_Os06g49250	2250.63	5.12	11.055	2.15918	cDNA|peptide transporter PTR2, putative, expressed
LOC_Os06g49660	1654	2.225	4.72	2.12135	cDNA|transferase family protein, putative, expressed
LOC_Os06g49710	718	0.475	1.03	2.16842	cDNA|expressed protein
LOC_Os06g49840	1349	33.42	88.27	2.64123	cDNA|OsMADS16 - MADS-box family gene with MIKCc type-box, expressed
LOC_Os06g49860	3164	0.21	1.39	6.61905	cDNA|methyltransferase, putative, expressed
LOC_Os06g49880	1420.47	2.205	4.94	2.24036	cDNA|B-box zinc finger family protein, putative, expressed
LOC_Os06g49970	1985	1.995	9.295	4.65915	cDNA|alpha-amylase precursor, putative, expressed
LOC_Os06g50090	213	2.095	5.285	2.52267	cDNA|expressed protein
LOC_Os06g50230	1189	1.97	7.15	3.62944	cDNA|expressed protein
LOC_Os06g50659	687	0.6	3.48	5.8	cDNA|UPF0496 protein 2, putative, expressed
LOC_Os06g50809	687	0.6	3.48	5.8	cDNA|UPF0496 protein 2, putative, expressed
LOC_Os06g50930	1287	12.38	19.46	1.57189	cDNA|rhodanese-like domain containing protein, putative, expressed
LOC_Os06g51050	1257	14.295	54.765	3.83106	cDNA|CHIT7 - Chitinase family protein precursor, expressed
LOC_Os06g51060	1356	23.725	73.38	3.09294	cDNA|CHIT8 - Chitinase family protein precursor, expressed
LOC_Os07g01560	2657	6.92	10.74	1.55202	cDNA|transporter family protein, putative, expressed
LOC_Os07g01660	1338	28.25	44.655	1.58071	cDNA|dirigent, putative, expressed
LOC_Os07g01900	541	0.28	2.875	10.2679	cDNA|expressed protein
LOC_Os07g01960	366	1.68	4.12	2.45238	cDNA|hypothetical protein
LOC_Os07g02060	1254	2.81	4.815	1.71352	cDNA|WRKY29, expressed
LOC_Os07g02192	1515	1.285	3.355	2.61089	cDNA|expressed protein
LOC_Os07g02460	681	1.575	2.605	1.65397	cDNA|expressed protein
LOC_Os07g02660	1470	0.645	1.3	2.0155	cDNA|expressed protein
LOC_Os07g02800	1583.43	13.495	20.945	1.55206	cDNA|MYB family transcription factor, putative, expressed
LOC_Os07g02840	279	0.01	1.1	110	cDNA|PS60, putative, expressed
LOC_Os07g03700	369	0.7	1.415	2.02143	cDNA|expressed protein
LOC_Os07g03960	2003	1.73	4.075	2.35549	cDNA|transporter family protein, putative, expressed
LOC_Os07g04330	727	5.88	17.86	3.03741	cDNA|expressed protein
LOC_Os07g04350	721.31	6.87	19.375	2.82023	cDNA|expressed protein
LOC_Os07g04380	942	2.855	4.8	1.68126	cDNA|retrotransposon protein, putative, unclassified, expressed
LOC_Os07g04390	753	0.955	1.46	1.5288	cDNA|expressed protein
LOC_Os07g04420	420	0.36	1.1	3.05556	cDNA|expressed protein
LOC_Os07g04450	758	24.245	38.93	1.60569	cDNA|expressed protein
LOC_Os07g04560	1032	1.71	5.62	3.28655	cDNA|no apical meristem protein, putative, expressed
LOC_Os07g05060	1604	0.44	1.195	2.71591	cDNA|expressed protein
LOC_Os07g05290	660	25.83	40.505	1.56814	cDNA|expressed protein
LOC_Os07g05310	315	0.505	1.345	2.66337	cDNA|expressed protein
LOC_Os07g05365	654	1.345	2.65	1.97026	cDNA|photosystem II 10 kDa polypeptide, chloroplast precursor, putative, expressed
LOC_Os07g05640	2176	2.7	5.595	2.07222	cDNA|transporter family protein, putative, expressed
LOC_Os07g05680	531	0.7	1.97	2.81429	cDNA|expressed protein
LOC_Os07g05870	1381	4.365	6.77	1.55097	cDNA|expressed protein
LOC_Os07g06830	1390	6.28	9.905	1.57723	cDNA|gibberellin receptor GID1L2, putative, expressed
LOC_Os07g07740	399	0.76	1.41	1.85526	cDNA|expressed protein
LOC_Os07g07800	789	0.185	1.37	7.40541	cDNA|PHA synthase, putative, expressed
LOC_Os07g07920	998	0.63	1.51	2.39683	cDNA|LTPL100 - Protease inhibitor/seed storage/LTP family protein precursor, expressed
LOC_Os07g07990	1629	24.88	51.025	2.05084	cDNA|uncharacterized protein At4g06744 precursor, putative, expressed
LOC_Os07g08420	1779	69.385	149.495	2.15457	cDNA|bZIP transcription factor domain containing protein, expressed
LOC_Os07g08610	1338	8.705	13.73	1.57725	cDNA|retrotransposon protein, putative, unclassified, expressed
LOC_Os07g08750	2594	1.31	3.02	2.30534	cDNA|STE_PAK_Ste20_Slob_Wnk.1 - STE kinases include homologs to sterile 7, sterile 11 and sterile 20 from yeast, expressed
LOC_Os07g09190	2871	3.93	11.57	2.94402	cDNA|transketolase, putative, expressed
LOC_Os07g09760	4944	0.685	1.195	1.74453	cDNA|retrotransposon protein, putative, unclassified, expressed
LOC_Os07g10570	972	1646.18	4423.23	2.68697	cDNA|PROLM25 - Prolamin precursor, expressed
LOC_Os07g10580	694	5217.41	14529.2	2.78475	cDNA|PROLM26 - Prolamin precursor, expressed
LOC_Os07g10630	3838	0.79	1.23	1.55696	cDNA|expressed protein
LOC_Os07g10840	2851	14.455	32.6	2.25527	cDNA|uncharacterized glycosyltransferase, putative, expressed
LOC_Os07g10850	5501	0.12	1.33	11.0833	cDNA|retrotransposon protein, putative, unclassified, expressed
LOC_Os07g10990	282	0.94	1.71	1.81915	cDNA|hypothetical protein
LOC_Os07g11310	705	55.1	218.615	3.9676	cDNA|LTPL166 - Protease inhibitor/seed storage/LTP family protein precursor, expressed
LOC_Os07g11330	751	977.815	2555.59	2.61358	cDNA|RAL2 - Seed allergenic protein RA5/RA14/RA17 precursor, expressed
LOC_Os07g11360	767	154.52	555.22	3.59319	cDNA|RAL3 - Seed allergenic protein RA5/RA14/RA17 precursor, expressed
LOC_Os07g11380	782.86	1187.05	2505.77	2.11092	cDNA|RAL4 - Seed allergenic protein RA5/RA14/RA17 precursor, expressed
LOC_Os07g11410	745	649.4	1440.89	2.21881	cDNA|RAL5 - Seed allergenic protein RA5/RA14/RA17 precursor, expressed
LOC_Os07g11510	813	1294.56	2608.16	2.01471	cDNA|RAL6 - Seed allergenic protein RA5/RA14/RA17 precursor, expressed
LOC_Os07g11630	702	169.485	346.565	2.04481	cDNA|LTPL163 - Protease inhibitor/seed storage/LTP family protein precursor, expressed
LOC_Os07g11650	795	350.295	714.85	2.04071	cDNA|LTPL164 - Protease inhibitor/seed storage/LTP family protein precursor, expressed
LOC_Os07g11739	1850	1.145	12.225	10.6769	cDNA|cytochrome P450, putative, expressed
LOC_Os07g11790	2016	0.235	2.395	10.1915	cDNA|terpene synthase, putative, expressed
LOC_Os07g11870	2068	1.485	12.6	8.48485	cDNA|cytochrome P450, putative, expressed
LOC_Os07g11900	566	1.255	12.015	9.57371	cDNA|PROLM19 - Prolamin precursor, putative, expressed
LOC_Os07g11910	634	1628.4	4399.77	2.70189	cDNA|PROLM20 - Prolamin precursor, expressed
LOC_Os07g11920	632	1458.17	5288.32	3.62668	cDNA|PROLM22 - Prolamin precursor, expressed
LOC_Os07g12800	2100.6	4.705	8.715	1.85228	cDNA|expressed protein
LOC_Os07g13770	1620	0.73	1.48	2.0274	cDNA|UDP-glucoronosyl and UDP-glucosyl transferase domain containing protein, expressed
LOC_Os07g15530	228	0.01	1.21	121	cDNA|expressed protein
LOC_Os07g15540	2726	0.88	3.56	4.04545	cDNA|ethylene receptor, putative, expressed
LOC_Os07g18990	841	1.55	2.445	1.57742	cDNA|LTPL40 - Protease inhibitor/seed storage/LTP family protein precursor, expressed
LOC_Os07g19090	804	0.65	1.25	1.92308	cDNA|zinc knuckle domain containing protein, expressed
LOC_Os07g20164	1736	20.055	33.99	1.69484	cDNA|expressed protein
LOC_Os07g20340	1386	26.64	59.73	2.24212	cDNA|heavy metal-associated domain containing protein, expressed
LOC_Os07g20730	1818	1.765	4.225	2.39377	cDNA|retrotransposon protein, putative, unclassified, expressed
LOC_Os07g23410	1568	0.205	1.08	5.26829	cDNA|fatty acid desaturase, putative, expressed
LOC_Os07g23430	1900	1.15	2.17	1.88696	cDNA|fatty acid desaturase, putative, expressed
LOC_Os07g23570	2009	0.425	1.255	2.95294	cDNA|cytochrome P450 72A1, putative, expressed
LOC_Os07g23640	1201	2.135	4.335	2.03044	cDNA|retrotransposon protein, putative, Ty3-gypsy subclass, expressed
LOC_Os07g23660	1127	1.8	3.305	1.83611	cDNA|retrotransposon protein, putative, unclassified, expressed
LOC_Os07g23730	1054	0.91	1.98	2.17582	cDNA|thaumatin, putative, expressed
LOC_Os07g24000	1248	12.785	38.795	3.03442	cDNA|AWPM-19-like membrane family protein, putative, expressed
LOC_Os07g24830	661	0.96	1.635	1.70312	cDNA|thionin-like peptide, putative, expressed
LOC_Os07g25690	834	1.675	5.44	3.24776	cDNA|subtilisin N-terminal Region family protein, expressed
LOC_Os07g26110	1330	0.465	1.875	4.03226	cDNA|membrane associated DUF588 domain containing protein, putative, expressed
LOC_Os07g28040	1304	4.23	6.635	1.56856	cDNA|O-methyltransferase, putative, expressed
LOC_Os07g28480	1207	9.75	22.875	2.34615	cDNA|glutathione S-transferase, putative, expressed
LOC_Os07g28590	975	0.905	1.545	1.70718	cDNA|transposon protein, putative, CACTA, En/Spm sub-class, expressed
LOC_Os07g28614	774	1.755	2.915	1.66097	cDNA|expressed protein
LOC_Os07g28810	966	1.395	2.16	1.54839	cDNA|expressed protein
LOC_Os07g29330	2020.56	2.845	4.995	1.75571	cDNA|serine/threonine-protein kinase CTR1, putative, expressed
LOC_Os07g29760	1638	23.7	68.255	2.87996	cDNA|cysteine proteinase A494 precursor, putative, expressed
LOC_Os07g29960	1215	0.98	2.095	2.13776	cDNA|cytochrome P450, putative, expressed
LOC_Os07g30760	1716	0.27	1.115	4.12963	cDNA|UDP-glucoronosyl and UDP-glucosyl transferase domain containing protein, expressed
LOC_Os07g30960	1617	0.91	1.59	1.74725	cDNA|monooxygenase, putative, expressed
LOC_Os07g31470	1203	10.57	23.005	2.17644	cDNA|MYB family transcription factor, putative, expressed
LOC_Os07g31670	414	9.795	14.775	1.50842	cDNA|expressed protein
LOC_Os07g31884	2330	31.685	52.345	1.65204	cDNA|MATE efflux family protein, putative, expressed
LOC_Os07g31960	1924	1.14	2.34	2.05263	cDNA|UDP-glucoronosyl and UDP-glucosyl transferase domain containing protein, expressed
LOC_Os07g32010	1951	3.195	6.885	2.15493	cDNA|UDP-glucoronosyl and UDP-glucosyl transferase domain containing protein, expressed
LOC_Os07g32060	1848	1.515	2.655	1.75248	cDNA|UDP-glucoronosyl/UDP-glucosyl transferase, putative, expressed
LOC_Os07g32080	1065	0.36	1.95	5.41667	cDNA|transcription initiation factor IIB, putative, expressed
LOC_Os07g32570	1875	55.385	87.7	1.58346	cDNA|OsAPRL1 adenosine 5'-phosphosulfate reductase-like OsAPRL1, expressed
LOC_Os07g33350	845	1.56	2.43	1.55769	cDNA|hsp20/alpha crystallin family protein, putative, expressed
LOC_Os07g33480	1951.15	10.05	16.035	1.59552	cDNA|cytochrome P450 domain containing protein, expressed
LOC_Os07g33580	1606	1.955	5.28	2.70077	cDNA|cytochrome P450, putative, expressed
LOC_Os07g33610	2041	1.625	2.59	1.59385	cDNA|cytochrome P450, putative, expressed
LOC_Os07g34110	1541	23.205	57.72	2.48739	cDNA|integral membrane protein DUF6 containing protein, expressed
LOC_Os07g34250	1008	0.905	1.495	1.65193	cDNA|peptidase aspartic family protein, putative, expressed
LOC_Os07g34520	2331	0.12	2.235	18.625	cDNA|isocitrate lyase, putative, expressed
LOC_Os07g35020	432	11.535	17.915	1.5531	cDNA|expressed protein
LOC_Os07g35200	714	0.37	1.3	3.51351	cDNA|expressed protein
LOC_Os07g35350	1991	0.57	7.7	13.5088	cDNA|glucan endo-1,3-beta-glucosidase precursor, putative, expressed
LOC_Os07g35370	2487	0.775	1.8	2.32258	cDNA|TKL_IRAK_DUF26-lc.15 - DUF26 kinases have homology to DUF26 containing loci, expressed
LOC_Os07g35480	2092	1.62	2.49	1.53704	cDNA|glucan endo-1,3-beta-glucosidase precursor, putative, expressed
LOC_Os07g35510	2395	2.14	4.96	2.31776	cDNA|glucan endo-1,3-beta-glucosidase precursor, putative, expressed
LOC_Os07g35540	2347	1.265	2.005	1.58498	cDNA|TKL_IRAK_DUF26-lc.19 - DUF26 kinases have homology to DUF26 containing loci, expressed
LOC_Os07g35560	1963	2.325	10.915	4.69462	cDNA|glucan endo-1,3-beta-glucosidase precursor, putative, expressed
LOC_Os07g35979	1699	38.07	69.12	1.8156	cDNA|expressed protein
LOC_Os07g36544	2949	0.97	2.325	2.39691	cDNA|serine/threonine-protein kinase receptor precursor, putative, expressed
LOC_Os07g36800	834.67	13.505	22.34	1.6542	cDNA|UPF0041 domain containing protein, putative, expressed
LOC_Os07g36920	1736	20.835	36.525	1.75306	cDNA|OsFBX255 - F-box domain containing protein, expressed
LOC_Os07g37040	1793	12.855	20.355	1.58343	cDNA|PB1 domain containing protein, expressed
LOC_Os07g37350	2368	1.925	4.105	2.13247	cDNA|armadillo/beta-catenin repeat family protein, putative, expressed
LOC_Os07g37690	1708	6.53	12.72	1.94793	cDNA|UDP-glucoronosyl and UDP-glucosyl transferase domain containing protein, expressed
LOC_Os07g37710	495	0.01	1.595	159.5	cDNA|oligonucleotide/oligosaccharide-binding fold containing 2B, putative, expressed
LOC_Os07g37730	2006	0.655	1.35	2.06107	cDNA|NADH-ubiquinone oxidoreductase, mitochondrial precursor, putative, expressed
LOC_Os07g38010	333	1.56	2.84	1.82051	cDNA|expressed protein
LOC_Os07g38030	1679	2	3.075	1.5375	cDNA|GRAS family transcription factor domain containing protein, expressed
LOC_Os07g38130	1456	15.99	28.585	1.78768	cDNA|polygalacturonase inhibitor 1 precursor, putative, expressed
LOC_Os07g38190	288	2.16	5.25	2.43056	cDNA|expressed protein
LOC_Os07g38570	718	2.1	3.36	1.6	cDNA|expressed protein
LOC_Os07g38840	3068.49	0.805	3.375	4.19255	cDNA|expressed protein
LOC_Os07g39270	1567.16	12.915	20.165	1.56136	cDNA|polyprenyl synthetase, putative, expressed
LOC_Os07g39320	1144	2.905	4.42	1.52151	cDNA|homeobox domain containing protein, expressed
LOC_Os07g39530	2789	0.37	1.68	4.54054	cDNA|BTBN16 - Bric-a-Brac, Tramtrack, Broad Complex BTB domain with non-phototropic hypocotyl 3 NPH3 domain, expressed
LOC_Os07g39590	1993	7.82	14.995	1.91752	cDNA|spotted leaf 11, putative, expressed
LOC_Os07g39700	1032	9.555	21.3	2.2292	cDNA|expressed protein
LOC_Os07g39720	897	1.075	1.69	1.57209	cDNA|expressed protein
LOC_Os07g39970	712	0.55	2.135	3.88182	cDNA|ZOS7-08 - C2H2 zinc finger protein, expressed
LOC_Os07g40150	2217	2.76	4.415	1.59964	cDNA|expressed protein
LOC_Os07g40220	800	0.54	1.11	2.05556	cDNA|expressed protein
LOC_Os07g40630	3947	0.295	1.545	5.23729	cDNA|BRASSINOSTEROID INSENSITIVE 1 precursor, putative, expressed
LOC_Os07g40850	1012	1.275	5.78	4.53333	cDNA|retrotransposon protein, putative, unclassified, expressed
LOC_Os07g40870	793	2.625	12.21	4.65143	cDNA|igA FC receptor precursor, putative, expressed
LOC_Os07g40890	699	3.005	12.13	4.03661	cDNA|igA FC receptor precursor, putative, expressed
LOC_Os07g41240	1945	2.105	7.565	3.59382	cDNA|cytochrome P450, putative, expressed
LOC_Os07g41320	1760	0.64	1.14	1.78125	cDNA|COBRA-like protein precursor, putative, expressed
LOC_Os07g41350	708	0.01	2.725	272.5	cDNA|B12D protein, putative, expressed
LOC_Os07g41580	992	0.835	1.53	1.83234	cDNA|histone-like transcription factor and archaeal histone, putative, expressed
LOC_Os07g42310	2022	0.93	1.89	2.03226	cDNA|lung seven transmembrane domain containing protein, putative, expressed
LOC_Os07g42510	1557	2.13	3.21	1.50704	cDNA|AP2 domain containing protein, expressed
LOC_Os07g42970	1584	1.105	4.38	3.9638	cDNA|UDP-glucoronosyl and UDP-glucosyl transferase domain containing protein, expressed
LOC_Os07g43260	728	1.14	1.755	1.53947	cDNA|SKP1-like protein 1B, putative, expressed
LOC_Os07g43560	2661	0.97	1.46	1.50515	cDNA|TKL_IRAK_DUF26-lc.24 - DUF26 kinases have homology to DUF26 containing loci, expressed
LOC_Os07g43820	1164	0.985	4.635	4.70558	cDNA|glycosyl hydrolase, putative, expressed
LOC_Os07g44060	1136	251.33	426.595	1.69735	cDNA|haloacid dehalogenase-like hydrolase family protein, putative, expressed
LOC_Os07g44160	1935	4.02	7.94	1.97512	cDNA|retrotransposon protein, putative, unclassified, expressed
LOC_Os07g44410	2204	4.265	11.585	2.7163	cDNA|WD40-like Beta Propeller Repeat family protein, expressed
LOC_Os07g44430	768	160.765	451.125	2.80611	cDNA|peroxiredoxin, putative, expressed
LOC_Os07g44440	663	0.01	1.045	104.5	cDNA|peroxiredoxin, putative, expressed
LOC_Os07g44750	522	0.955	2.37	2.48168	cDNA|expressed protein
LOC_Os07g44890	1333	3.465	13.335	3.84848	cDNA|gibberellin receptor GID1L2, putative, expressed
LOC_Os07g45470	219	1.34	2.065	1.54104	cDNA|expressed protein
LOC_Os07g46240	2351	6.785	10.38	1.52985	cDNA|choline transporter-related, putative, expressed
LOC_Os07g46350	1986	5.835	10.245	1.75578	cDNA|OsSCP40 - Putative Serine Carboxypeptidase homologue, expressed
LOC_Os07g46360	900	3.05	15.29	5.01311	cDNA|glyoxalase family protein, putative, expressed
LOC_Os07g46470	1100	0.135	1.03	7.62963	cDNA|expressed protein
LOC_Os07g46480	1703	1.3	3.135	2.41154	cDNA|eukaryotic aspartyl protease domain containing protein, expressed
LOC_Os07g46680	456	3.225	6.99	2.16744	cDNA|expressed protein
LOC_Os07g46846	1581	19.09	28.85	1.51126	cDNA|sex determination protein tasselseed-2, putative, expressed
LOC_Os07g46852	1312.94	3.36	16.68	4.96429	cDNA|sex determination protein tasselseed-2, putative, expressed
LOC_Os07g46870	1114	6.78	14.965	2.20723	cDNA|sex determination protein tasselseed-2, putative, expressed
LOC_Os07g47090	1286	3.16	5.2	1.64557	cDNA|KIP1, putative, expressed
LOC_Os07g47120	2216	0.57	4.16	7.29825	cDNA|beta-amylase, putative, expressed
LOC_Os07g47210	1479	0.31	1.2	3.87097	cDNA|GDSL-like lipase/acylhydrolase, putative, expressed
LOC_Os07g47590	1682.07	9.055	14.43	1.59359	cDNA|expressed protein
LOC_Os07g47670	698.94	26.08	48.23	1.84931	cDNA|hypoxia-responsive family protein, putative, expressed
LOC_Os07g47700	1935	18.84	28.345	1.50451	cDNA|NAD dependent epimerase/dehydratase family domain containing protein, expressed
LOC_Os07g47840	1573	0.575	2.06	3.58261	cDNA|expressed protein
LOC_Os07g48020	1384	10.56	43.035	4.07528	cDNA|peroxidase precursor, putative, expressed
LOC_Os07g48130	3257.31	9.535	14.34	1.50393	cDNA|potassium transporter, putative, expressed
LOC_Os07g48160	1729	12.51	19.39	1.54996	cDNA|alpha-galactosidase precursor, putative, expressed
LOC_Os07g48450	1690.03	1.23	5.595	4.54878	cDNA|no apical meristem protein, putative, expressed
LOC_Os07g49000	2582	1.285	2.145	1.66926	cDNA|DNAJ heat shock N-terminal domain-containing protein, putative, expressed
LOC_Os07g49120	1220	2.385	4.81	2.01677	cDNA|sex determination protein tasselseed-2, putative, expressed
LOC_Os08g01370	291	13.99	37.37	2.67119	cDNA|expressed protein
LOC_Os08g01530	1113	4.165	7.64	1.83433	cDNA|expressed protein
LOC_Os08g01700	1771	0.64	1.565	2.44531	cDNA|basic helix-loop-helix family protein, putative, expressed
LOC_Os08g01940	3263	2.58	5.515	2.1376	cDNA|non-lysosomal glucosylceramidase, putative, expressed
LOC_Os08g02030	1644	1.2	2.865	2.3875	cDNA|transferase family protein, putative, expressed
LOC_Os08g02110	1436	1.65	8.335	5.05152	cDNA|peroxidase precursor, putative, expressed
LOC_Os08g02220	1827	0.36	1.205	3.34722	cDNA|endoglucanase, putative, expressed
LOC_Os08g02230	3014	2.34	7.435	3.17735	cDNA|FAD-binding and arabino-lactone oxidase domains containing protein, putative, expressed
LOC_Os08g02250	2160	0.48	1.87	3.89583	cDNA|IQ calmodulin-binding motif domain containing protein, expressed
LOC_Os08g02700	1408	5.355	10.53	1.96639	cDNA|fructose-bisphospate aldolase isozyme, putative, expressed
LOC_Os08g02939	436	1.27	2.8	2.20472	cDNA|expressed protein
LOC_Os08g03310	2886.75	3.635	5.975	1.64374	cDNA|zinc finger family protein, putative, expressed
LOC_Os08g03350	1886	23.25	34.775	1.4957	cDNA|amino acid transporter, putative, expressed
LOC_Os08g03410	1871	192.985	831.215	4.30715	cDNA|glutelin, putative, expressed
LOC_Os08g03690	856	3.73	6.55	1.75603	cDNA|LTPL24 - Protease inhibitor/seed storage/LTP family protein precursor, expressed
LOC_Os08g04190	2566	2.61	4.13	1.58238	cDNA|homeobox and START domains containing protein, putative, expressed
LOC_Os08g04210	1354	0.04	1.575	39.375	cDNA|cysteine-rich repeat secretory protein 55 precursor, putative, expressed
LOC_Os08g04230	1590	1.15	3.15	2.73913	cDNA|cysteine-rich repeat secretory protein 55 precursor, putative, expressed
LOC_Os08g04240	1382	1.31	4.975	3.79771	cDNA|cysteine-rich repeat secretory protein 55 precursor, putative, expressed
LOC_Os08g04250	1430	0.64	1.06	1.65625	cDNA|cysteine-rich repeat secretory protein 55 precursor, putative, expressed
LOC_Os08g04300	2415	1.61	2.495	1.54969	cDNA|fringe-related protein, putative, expressed
LOC_Os08g04430	834	16.94	32.16	1.89847	cDNA|expressed protein
LOC_Os08g04470	1554	4.845	7.67	1.58308	cDNA|U box protein 8, putative, expressed
LOC_Os08g04480	564	0.965	3.255	3.37306	cDNA|appr-1-p processing enzyme family protein, putative, expressed
LOC_Os08g04540	1914	0.35	3.915	11.1857	cDNA|decarboxylase, putative, expressed
LOC_Os08g04560	2122	0.3	3.435	11.45	cDNA|decarboxylase, putative, expressed
LOC_Os08g05480	1133	9.15	15.865	1.73388	cDNA|OsFBX261 - F-box domain containing protein, expressed
LOC_Os08g05620	1955	7.06	20.34	2.88102	cDNA|cytochrome P450, putative, expressed
LOC_Os08g05960	652	0.775	2.53	3.26452	cDNA|expressed protein
LOC_Os08g05970	231	0.72	1.205	1.67361	cDNA|expressed protein
LOC_Os08g06010	2316	28.555	59.82	2.0949	cDNA|transporter, major facilitator family, putative, expressed
LOC_Os08g06210	634	1.78	3.125	1.75562	cDNA|expressed protein
LOC_Os08g06330	1447	42.165	63.82	1.51358	cDNA|zinc finger C-x8-C-x5-C-x3-H type family protein, expressed
LOC_Os08g07490	180	3.86	20.83	5.39637	cDNA|expressed protein
LOC_Os08g07720	1542	2.58	5.465	2.11822	cDNA|transferase family protein, putative, expressed
LOC_Os08g07730	1513	0.595	1.94	3.2605	cDNA|transferase family protein, putative, expressed
LOC_Os08g08430	840	0.23	1.695	7.36957	cDNA|expressed protein
LOC_Os08g08440	966	1.44	4.775	3.31597	cDNA|expressed protein
LOC_Os08g08970	940	1.435	19.95	13.9024	cDNA|Cupin domain containing protein, expressed
LOC_Os08g08980	983	4.83	54.2	11.2215	cDNA|cupin domain containing protein, expressed
LOC_Os08g09000	973	2.13	7.97	3.74178	cDNA|Cupin domain containing protein, expressed
LOC_Os08g09010	985	15.265	28.095	1.84048	cDNA|Cupin domain containing protein, expressed
LOC_Os08g09060	957	2.57	3.92	1.52529	cDNA|Cupin domain containing protein, expressed
LOC_Os08g09380	1023	1.745	2.935	1.68195	cDNA|OsFBX263 - F-box domain containing protein, expressed
LOC_Os08g10470	1693.79	4.455	6.71	1.50617	cDNA|histone-lysine N-methyltransferase ASHR2, putative, expressed
LOC_Os08g10612	854	0.11	1.43	13	cDNA|expressed protein
LOC_Os08g10630	1723	2.25	4.07	1.80889	cDNA|metal cation transporter, putative, expressed
LOC_Os08g11060	219	0.92	1.53	1.66304	cDNA|retrotransposon protein, putative, Ty3-gypsy subclass
LOC_Os08g11420	766	0.71	1.23	1.73239	cDNA|retrotransposon protein, putative, Ty3-gypsy subclass, expressed
LOC_Os08g12449	668.61	21.695	33.41	1.53999	cDNA|expressed protein
LOC_Os08g13440	998.42	1.385	8.52	6.15162	cDNA|cupin domain containing protein, expressed
LOC_Os08g13450	444	0.12	1.185	9.875	cDNA|expressed protein
LOC_Os08g13795	828	0.935	1.535	1.64171	cDNA|expressed protein
LOC_Os08g15230	3579	6.325	11.26	1.78024	cDNA|heat shock protein-related, putative, expressed
LOC_Os08g15258	282	0.01	1.04	104	cDNA|chloroplast 50S ribosomal protein L23, putative, expressed
LOC_Os08g15600	318	1.29	5.735	4.44574	cDNA|stomatin-like protein 2, putative, expressed
LOC_Os08g16850	279	0.01	1.345	134.5	cDNA|expressed protein
LOC_Os08g17410	3132	4.895	7.975	1.62921	cDNA|BRASSINOSTEROID INSENSITIVE 1 precursor, putative, expressed
LOC_Os08g17510	570	0.69	1.395	2.02174	cDNA|sulfotransferase domain containing protein, expressed
LOC_Os08g20670	584	1.86	2.815	1.51344	cDNA|retrotransposon protein, putative, unclassified, expressed
LOC_Os08g21690	4860	2.55	4.185	1.64118	cDNA|retrotransposon protein, putative, unclassified, expressed
LOC_Os08g22004	5151	6.64	12.935	1.94804	cDNA|retrotransposon protein, putative, unclassified, expressed
LOC_Os08g23170	688	31.905	55.13	1.72794	cDNA|expressed protein
LOC_Os08g23390	828	0.5	1.315	2.63	cDNA|retrotransposon protein, putative, Ty3-gypsy subclass, expressed
LOC_Os08g23640	888	0.06	1.04	17.3333	cDNA|retrotransposon protein, putative, unclassified
LOC_Os08g23870	841	41.35	124.19	3.00339	cDNA|late embryogenesis abundant group 1, putative, expressed
LOC_Os08g24160	609	0.325	1.995	6.13846	cDNA|invertase/pectin methylesterase inhibitor family protein, putative, expressed
LOC_Os08g24300	159	1.9	3.845	2.02368	cDNA|expressed protein
LOC_Os08g25070	683	1.925	7.525	3.90909	cDNA|PME/invertase inhibitor, putative, expressed
LOC_Os08g25440	1302	0.73	1.33	1.82192	cDNA|expressed protein
LOC_Os08g25850	207	0.55	2.21	4.01818	cDNA|expressed protein
LOC_Os08g25860	510	0.495	1	2.0202	cDNA|expressed protein
LOC_Os08g26350	674	0.225	5.42	24.0889	cDNA|expressed protein
LOC_Os08g27170	1563	0.875	3.125	3.57143	cDNA|calmodulin binding protein, putative, expressed
LOC_Os08g27490	921	1.06	1.65	1.5566	cDNA|expressed protein
LOC_Os08g28300	342	0.605	1.845	3.04959	cDNA|expressed protein
LOC_Os08g28400	830	0.645	1.055	1.63566	cDNA|expressed protein
LOC_Os08g28970	1448	11.355	18.62	1.63981	cDNA|expressed protein
LOC_Os08g28980	2418.99	8.965	13.955	1.55661	cDNA|exonuclease, putative, expressed
LOC_Os08g29600	557	9.59	15.915	1.65954	cDNA|seed maturation protein PM41, putative, expressed
LOC_Os08g30020	1810.01	6.84	21.845	3.19371	cDNA|membrane protein, putative, expressed
LOC_Os08g30100	1240	0.225	1.285	5.71111	cDNA|1-aminocyclopropane-1-carboxylate oxidase homolog 1, putative, expressed
LOC_Os08g30370	646	1.215	2.53	2.0823	cDNA|expressed protein
LOC_Os08g31120	836.89	1.475	2.215	1.50169	cDNA|expressed protein
LOC_Os08g31700	1446	6.95	12.13	1.74532	cDNA|UNE2, putative, expressed
LOC_Os08g31950	255	16.69	30.75	1.84242	cDNA|expressed protein
LOC_Os08g31980	3289	0.595	1.5	2.52101	cDNA|trehalose-6-phosphate synthase, putative, expressed
LOC_Os08g32085	1050	0.66	1.2	1.81818	cDNA|expressed protein
LOC_Os08g32330	1148	0.83	1.255	1.51205	cDNA|expressed protein
LOC_Os08g32350	971.55	1.82	3.7	2.03297	cDNA|expressed protein
LOC_Os08g32360	1170	1.305	2.23	1.70881	cDNA|expressed protein
LOC_Os08g32390	714	1.09	2.145	1.96789	cDNA|expressed protein
LOC_Os08g32410	654	0.375	3.245	8.65333	cDNA|expressed protein
LOC_Os08g32610	1758	1.26	3.265	2.59127	cDNA|armadillo/beta-catenin repeat family protein, putative, expressed
LOC_Os08g32680	1587	0.655	1.235	1.8855	cDNA|retrotransposon protein, putative, Ty3-gypsy subclass, expressed
LOC_Os08g33050	2257	0.395	1.115	2.82278	cDNA|MYB family transcription factor, putative, expressed
LOC_Os08g33110	339	0.765	2.475	3.23529	cDNA|expressed protein
LOC_Os08g33670	1481	3.965	6.16	1.55359	cDNA|no apical meristem protein, putative, expressed
LOC_Os08g34010	1086	2.495	4.195	1.68136	cDNA|ZF-HD protein dimerisation region containing protein, expressed
LOC_Os08g34020	2225.46	0.545	1.35	2.47706	cDNA|exostosin family domain containing protein, expressed
LOC_Os08g34120	1614	1.61	2.75	1.70807	cDNA|expressed protein
LOC_Os08g34190	1210	47.1	77.575	1.64703	cDNA|stromal cell-derived factor 2-like protein precursor, putative, expressed
LOC_Os08g34400	861	0.12	1.035	8.625	cDNA|expressed protein
LOC_Os08g34550	2344	1.285	2.315	1.80156	cDNA|RING-H2 finger protein, putative, expressed
LOC_Os08g34700	1083	3.045	4.825	1.58456	cDNA|GDU1, putative, expressed
LOC_Os08g35060	1211	2.555	5.26	2.05871	cDNA|protein binding protein, putative, expressed
LOC_Os08g35090	2809	3.15	7.705	2.44603	cDNA|OsSub56 - Putative Subtilisin homologue, expressed
LOC_Os08g35210	3945	2.495	3.82	1.53106	cDNA|ferric reductase, putative, expressed
LOC_Os08g35630	1062	10.41	20.085	1.92939	cDNA|MTD1, putative, expressed
LOC_Os08g36040	1215	0.78	2.89	3.70513	cDNA|plant viral response family protein, putative, expressed
LOC_Os08g36440	872	9.69	15.685	1.61868	cDNA|HVA22, putative, expressed
LOC_Os08g36480	3236	3.055	5.76	1.88543	cDNA|nitrate reductase, putative, expressed
LOC_Os08g36580	723	0.74	1.43	1.93243	cDNA|expressed protein
LOC_Os08g36590	1408	2.155	3.675	1.70534	cDNA|antifreeze glycoprotein, putative, expressed
LOC_Os08g36890	1533	0.51	1.77	3.47059	cDNA|expressed protein
LOC_Os08g36900	1759.34	90.18	162.12	1.79774	cDNA|alpha-amylase precursor, putative, expressed
LOC_Os08g37010	1296	0.77	1.71	2.22078	cDNA|gibberellin receptor GID1L2, putative, expressed
LOC_Os08g37040	1355	0.95	1.485	1.56316	cDNA|gibberellin receptor GID1L2, putative, expressed
LOC_Os08g37070	321	1.14	2.78	2.4386	cDNA|expressed protein
LOC_Os08g37080	702	1.165	1.93	1.65665	cDNA|expressed protein
LOC_Os08g37690	1187	8.075	12.18	1.50836	cDNA|expressed protein
LOC_Os08g37930	411	2.225	3.615	1.62472	cDNA|beta-expansin precursor, putative, expressed
LOC_Os08g38710	2727	0.665	2.315	3.4812	cDNA|uncharacterized glycosyltransferase, putative, expressed
LOC_Os08g38730	465	1.51	2.515	1.66556	cDNA|expressed protein
LOC_Os08g39190	891	0.49	1.045	2.13265	cDNA|expressed protein
LOC_Os08g39590	2581	0.96	3.51	3.65625	cDNA|inactive receptor kinase At2g26730 precursor, putative, expressed
LOC_Os08g39730	1731	0.35	2.29	6.54286	cDNA|cytochrome P450, putative, expressed
LOC_Os08g39850	3301.42	1.2	2.475	2.0625	cDNA|lipoxygenase, chloroplast precursor, putative, expressed
LOC_Os08g40180	2501	18.32	35.81	1.95469	cDNA|3-hydroxy-3-methylglutaryl-coenzyme A reductase, putative, expressed
LOC_Os08g40680	1099	4.95	13.43	2.71313	cDNA|glycosyl hydrolase, putative, expressed
LOC_Os08g41430	537	0.195	1.69	8.66667	cDNA|LRR receptor kinase, putative, expressed
LOC_Os08g41880	2280	11.72	19.52	1.66553	cDNA|nucleotide pyrophosphatase/phosphodiesterase, putative, expressed
LOC_Os08g42570	1625	0.235	1.035	4.40426	cDNA|plant protein of unknown function domain containing protein, expressed
LOC_Os08g43120	4226	9.74	17.155	1.76129	cDNA|Plant PDR ABC transporter associated domain containing protein, expressed
LOC_Os08g43440	2025	5.35	12.885	2.40841	cDNA|cytochrome P450, putative, expressed
LOC_Os08g43550	1127	10.585	16.11	1.52197	cDNA|MYB family transcription factor, putative, expressed
LOC_Os08g43870	705	0.48	1.42	2.95833	cDNA|carrier, putative, expressed
LOC_Os08g44270	1458	109.67	354.41	3.2316	cDNA|vignain precursor, putative, expressed
LOC_Os08g44360	2028	2.95	6.89	2.33559	cDNA|male sterility protein 2, putative, expressed
LOC_Os08g44780	1700	5.25	8.085	1.54	cDNA|expressed protein
LOC_Os08g45030	4618	2.605	5.975	2.29367	cDNA|multidrug resistance protein, putative, expressed
LOC_Os09g02250	3245	0.73	1.24	1.69863	cDNA|transposon protein, putative, unclassified, expressed
LOC_Os09g02300	1238	0.805	1.44	1.78882	cDNA|expressed protein
LOC_Os09g02360	1835	0.9	1.77	1.96667	cDNA|cyclin, putative, expressed
LOC_Os09g02690	882.85	3.43	6.125	1.78571	cDNA|expressed protein
LOC_Os09g04050	1640	2.135	3.355	1.57143	cDNA|dehydrogenase, putative, expressed
LOC_Os09g04100	742	6.75	20.475	3.03333	cDNA|expressed protein
LOC_Os09g04160	2130	2.23	4.75	2.13004	cDNA|expressed protein
LOC_Os09g04310	1272	2.655	5.19	1.9548	cDNA|expressed protein
LOC_Os09g04860	243	0.68	1.58	2.32353	cDNA|hypothetical protein
LOC_Os09g06770	716	0.21	1.175	5.59524	cDNA|RING finger protein, putative, expressed
LOC_Os09g07720	423	0.36	2.17	6.02778	cDNA|expressed protein
LOC_Os09g07770	702	0.735	1.335	1.81633	cDNA|expressed protein
LOC_Os09g08130	1425	1.86	10.045	5.40054	cDNA|indole-3-glycerol phosphate synthase, chloroplast precursor, putative, expressed
LOC_Os09g08280	586	6.895	12.42	1.80131	cDNA|expressed protein
LOC_Os09g10204	1342	0.78	1.18	1.51282	cDNA|expressed protein
LOC_Os09g10300	659	1.115	3.455	3.09865	cDNA|Skp1 family, dimerisation domain containing protein, expressed
LOC_Os09g10340	1912	5.11	16.62	3.25245	cDNA|cytochrome P450, putative, expressed
LOC_Os09g10610	600	0.925	2.505	2.70811	cDNA|expressed protein
LOC_Os09g10620	558	0.445	1.61	3.61798	cDNA|seed maturation protein LEA 4, putative, expressed
LOC_Os09g10690	1035	0.65	1.08	1.66154	cDNA|expressed protein
LOC_Os09g11480	1183.48	1.1	5.745	5.22273	cDNA|AP2 domain containing protein, expressed
LOC_Os09g11900	1681	0.745	1.25	1.67785	cDNA|expressed protein
LOC_Os09g12150	1386	7.83	28.29	3.61303	cDNA|OsFBX310 - F-box domain containing protein, expressed
LOC_Os09g13890	1644	1.005	1.635	1.62687	cDNA|calmodulin binding protein, putative, expressed
LOC_Os09g15520	770	25.5	66.875	2.62255	cDNA|oleosin, putative, expressed
LOC_Os09g16260	1418	9.38	15.66	1.66951	cDNA|expressed protein
LOC_Os09g17329	2836.75	0.365	2.395	6.56164	cDNA|expressed protein
LOC_Os09g17500	345	0.33	1.035	3.13636	cDNA|expressed protein
LOC_Os09g17810	2176	0.605	1.245	2.05785	cDNA|leucine zipper protein-like, putative, expressed
LOC_Os09g17960	978	0.32	1.145	3.57812	cDNA|retrotransposon protein, putative, unclassified
LOC_Os09g18560	240	6.34	12.405	1.95662	cDNA|expressed protein
LOC_Os09g19310	738	0.795	1.435	1.80503	cDNA|retrotransposon protein, putative, unclassified, expressed
LOC_Os09g19970	1265	0.68	1.605	2.36029	cDNA|expressed protein
LOC_Os09g20400	1441	3.485	15.995	4.58967	cDNA|expressed protein
LOC_Os09g20420	1283	0.405	1.16	2.8642	cDNA|expressed protein
LOC_Os09g20440	1854	0.51	2.005	3.93137	cDNA|succinate dehydrogenase and fumarate reductase iron-sulfur protein, expressed
LOC_Os09g21740	2291	1.685	3.655	2.16914	cDNA|armadillo/beta-catenin repeat family protein, putative, expressed
LOC_Os09g21919	1109	1.79	2.965	1.65642	cDNA|expressed protein
LOC_Os09g22000	1309	15.35	100.61	6.5544	cDNA|hydrolase, HAD superfamily, Cof family, putative, expressed
LOC_Os09g23200	1599	1.51	4.07	2.69536	cDNA|KANADI1, putative, expressed
LOC_Os09g23350	4231	4.975	9.88	1.98593	cDNA|trehalose synthase, putative, expressed
LOC_Os09g23540	1577	0.855	1.85	2.16374	cDNA|dehydrogenase, putative, expressed
LOC_Os09g23550	1764	2.315	4.04	1.74514	cDNA|dehydrogenase, putative, expressed
LOC_Os09g23570	2303	0.88	1.755	1.99432	cDNA|inactive receptor kinase At2g26730 precursor, putative, expressed
LOC_Os09g23780	1110	3.48	9.33	2.68103	cDNA|expressed protein
LOC_Os09g23908	645	0.01	5.265	526.5	cDNA|pollen allergen Cyn d 23, putative, expressed
LOC_Os09g23939	405	0.01	2.85	285	cDNA|pollen allergen Cyn d 23, putative
LOC_Os09g24008	736	0.01	3.25	325	cDNA|pollen allergen Cyn d 23, putative, expressed
LOC_Os09g24350	981	0.785	1.98	2.52229	cDNA|THION32 - Plant thionin family protein precursor, expressed
LOC_Os09g24630	450	0.56	1.13	2.01786	cDNA|expressed protein
LOC_Os09g25070	1390.85	0.235	1.71	7.2766	cDNA|WRKY62, expressed
LOC_Os09g25460	1834	16.925	25.785	1.52349	cDNA|transferase family protein, putative, expressed
LOC_Os09g25720	799	10.535	19.56	1.85667	cDNA|glycine-rich cell wall structural protein 2 precursor, putative, expressed
LOC_Os09g26380	1927	5.235	9.21	1.75931	cDNA|aminotransferase, classes I and II, domain containing protein, expressed
LOC_Os09g26620	1264.81	12.595	25.295	2.00834	cDNA|auxin-repressed protein, putative, expressed
LOC_Os09g26670	993	0.865	3.015	3.48555	cDNA|expressed protein
LOC_Os09g27010	1781	2.97	5.875	1.97811	cDNA|tyrosine protein kinase domain containing protein, putative, expressed
LOC_Os09g27260	1394	0.58	1.59	2.74138	cDNA|plant viral response family protein, putative, expressed
LOC_Os09g27650	2593.56	1.355	3.07	2.26568	cDNA|ZOS9-14 - C2H2 zinc finger protein, expressed
LOC_Os09g27930	795	0.01	2.71	271	cDNA|ubiquitin fusion protein, putative, expressed
LOC_Os09g28130	291	0.545	4.215	7.73394	cDNA|carbonic anhydrase family protein, putative, expressed
LOC_Os09g28150	899	1.18	3.36	2.84746	cDNA|bifunctional monodehydroascorbate reductase and carbonic anhydrasenectarin-3 precursor, putative, expressed
LOC_Os09g28180	4056	0.31	1.13	3.64516	cDNA|D-mannose binding lectin family protein, expressed
LOC_Os09g28270	201	1.05	1.7	1.61905	cDNA|retrotransposon protein, putative, unclassified
LOC_Os09g28390	1935	1.655	2.475	1.49547	cDNA|cytochrome P450, putative, expressed
LOC_Os09g28420	1547	1.475	2.245	1.52203	cDNA|alpha-amylase precursor, putative, expressed
LOC_Os09g28520	1467	0.775	1.24	1.6	cDNA|expressed protein
LOC_Os09g28530	417	0.85	2.815	3.31176	cDNA|expressed protein
LOC_Os09g28760	450	1.785	2.935	1.64426	cDNA|CXE carboxylesterase, putative, expressed
LOC_Os09g28860	309	0.175	1.03	5.88571	cDNA|late embryogenesis abundant protein D-34, putative, expressed
LOC_Os09g29050	966	0.8	1.61	2.0125	cDNA|mitochondrial carrier protein, putative, expressed
LOC_Os09g29239	1642.07	7.075	12.04	1.70177	cDNA|purine permease, putative, expressed
LOC_Os09g29360	1462	0.89	1.695	1.90449	cDNA|helix-loop-helix DNA-binding protein, putative, expressed
LOC_Os09g29660	2466	0.935	3.62	3.87166	cDNA|white-brown complex homolog protein 11, putative, expressed
LOC_Os09g29760	1200	1.51	3.74	2.47682	cDNA|expressed protein
LOC_Os09g30060	627	0.715	1.53	2.13986	cDNA|expressed protein
LOC_Os09g30120	2409.54	7.285	12.155	1.6685	cDNA|CSLE1 - cellulose synthase-like family E, expressed
LOC_Os09g30240	1588	1.58	6.45	4.08228	cDNA|phosphofructokinase, putative, expressed
LOC_Os09g30414	2438	6.465	17.065	2.6396	cDNA|aspartic proteinase nepenthesin-2 precursor, putative, expressed
LOC_Os09g30438	1583.02	7.455	17.54	2.35278	cDNA|expressed protein
LOC_Os09g30458	2684	0.595	2.14	3.59664	cDNA|subtilisin-like protease, putative, expressed
LOC_Os09g31031	813	3.795	19.345	5.0975	cDNA|ubiquitin family protein, putative, expressed
LOC_Os09g31060	780	0.68	2.135	3.13971	cDNA|expressed protein
LOC_Os09g31190	558	0.445	1.615	3.62921	cDNA|slowmo homolog, putative, expressed
LOC_Os09g31420	540	1.195	2.135	1.78661	cDNA|Leucine rich repeat N-terminal domain containing protein, putative, expressed
LOC_Os09g31454	2306	3.465	6.62	1.91053	cDNA|MYB family transcription factor, putative, expressed
LOC_Os09g31478	1990.94	7.765	19.185	2.4707	cDNA|auxin efflux carrier component, putative, expressed
LOC_Os09g31506	1531	1.515	2.625	1.73267	cDNA|dihydroflavonol-4-reductase, putative, expressed
LOC_Os09g32095	972	1.28	2.1	1.64062	cDNA|expressed protein
LOC_Os09g32100	1386	4.685	11.77	2.51227	cDNA|expressed protein
LOC_Os09g32290	1341.24	15.905	32.145	2.02106	cDNA|FAD dependent oxidoreductase domain containing protein, expressed
LOC_Os09g32330	1359	12.615	19.065	1.5113	cDNA|expressed protein
LOC_Os09g32540	3225	22.49	35.97	1.59938	cDNA|expressed protein
LOC_Os09g32570	1298	1.43	2.935	2.05245	cDNA|alcohol dehydrogenase GroES-like domain containing protein, expressed
LOC_Os09g32730	946	1.02	3.9	3.82353	cDNA|zinc finger, C3HC4 type domain containing protein, expressed
LOC_Os09g34110	3135.81	8.45	12.665	1.49882	cDNA|expressed protein
LOC_Os09g34230	1731	3.49	8.22	2.3553	cDNA|UDP-glucoronosyl/UDP-glucosyl transferase, putative, expressed
LOC_Os09g34950	1146	1.25	3.205	2.564	cDNA|TCP family transcription factor, putative, expressed
LOC_Os09g35590	411	0.495	1.12	2.26263	cDNA|expressed protein
LOC_Os09g35740	1048	0.895	1.545	1.72626	cDNA|expressed protein
LOC_Os09g35760	3206.89	2.595	4.69	1.80732	cDNA|homeobox and START domains containing protein, putative, expressed
LOC_Os09g35800	1442	18.21	35.775	1.96458	cDNA|UDP-glucose 4-epimerase, putative, expressed
LOC_Os09g36010	936	1.405	3.425	2.43772	cDNA|expressed protein
LOC_Os09g36040	1216	8.3	13.065	1.5741	cDNA|rhodanese-like domain containing protein, putative, expressed
LOC_Os09g36080	1850	1.55	5.075	3.27419	cDNA|cytochrome P450, putative, expressed
LOC_Os09g36160	1850	0.76	1.145	1.50658	cDNA|LRP1, putative, expressed
LOC_Os09g36280	1268	1.76	4.59	2.60795	cDNA|glycosyl hydrolases family 17, putative, expressed
LOC_Os09g36640	1140	0.335	1.02	3.04478	cDNA|expressed protein
LOC_Os09g36680	1079	0.14	1.8	12.8571	cDNA|ribonuclease T2 family domain containing protein, expressed
LOC_Os09g36700	1213	2.715	5.24	1.93002	cDNA|ribonuclease T2 family domain containing protein, expressed
LOC_Os09g37330	825	0.76	2.55	3.35526	cDNA|OsSAUR39 - Auxin-responsive SAUR gene family member, expressed
LOC_Os09g37350	417	1.825	3.56	1.95068	cDNA|OsSAUR40 - Auxin-responsive SAUR gene family member, expressed
LOC_Os09g37949	2054	5.515	10	1.81324	cDNA|serine/threonine-protein kinase SRPK1, putative, expressed
LOC_Os09g38090	3085	4.415	10.715	2.42695	cDNA|expressed protein
LOC_Os09g38510	1293	0.59	1.15	1.94915	cDNA|purine permease, putative, expressed
LOC_Os09g38920	1501	3.34	5.135	1.53743	cDNA|thiol protease SEN102 precursor, putative, expressed
LOC_Os09g39730	1585	2.655	5.915	2.22787	cDNA|Core histone H2A/H2B/H3/H4 domain containing protein, putative, expressed
LOC_Os09g39920	1973	7.155	15.235	2.12928	cDNA|retrotransposon protein, putative, unclassified, expressed
LOC_Os10g01660	1633	0.175	2.225	12.7143	cDNA|transferase family protein, putative, expressed
LOC_Os10g01844	661	1.37	2.095	1.5292	cDNA|expressed protein
LOC_Os10g02070	1285	0.08	1.01	12.625	cDNA|peroxidase precursor, putative, expressed
LOC_Os10g02300	824	1.935	3.255	1.68217	cDNA|uncharacterized Cys-rich domain containing protein, putative, expressed
LOC_Os10g02380	1234	5.945	13.575	2.28343	cDNA|oxidoreductase, aldo/keto reductase family protein, putative, expressed
LOC_Os10g04630	414	0.855	2.715	3.17544	cDNA|expressed protein
LOC_Os10g04860	5146	6.03	9.215	1.52819	cDNA|aldehyde oxidase, putative, expressed
LOC_Os10g04900	1704.03	3.085	6.11	1.98055	cDNA|OsFBX364 - F-box domain containing protein, expressed
LOC_Os10g05250	2427	0.905	1.65	1.8232	cDNA|protein kinase domain containing protein, expressed
LOC_Os10g05490	1607	1.355	3.925	2.89668	cDNA|cytochrome P450, putative, expressed
LOC_Os10g05620	795	0.01	1.05	105	cDNA|transposon protein, putative, unclassified, expressed
LOC_Os10g06690	503	4.85	7.525	1.55155	cDNA|expressed protein
LOC_Os10g08780	656	3.43	5.745	1.67493	cDNA|expressed protein
LOC_Os10g09850	1643	8.525	13.87	1.62698	cDNA|EF hand family protein, putative, expressed
LOC_Os10g09990	1778	0.06	1.025	17.0833	cDNA|cytokinin-O-glucosyltransferase 3, putative, expressed
LOC_Os10g10510	594	0.665	1.51	2.27068	cDNA|expressed protein
LOC_Os10g11022	538	3.41	5.135	1.50587	cDNA|expressed protein
LOC_Os10g11500	739	0.525	3.615	6.88571	cDNA|SCP-like extracellular protein, expressed
LOC_Os10g12190	1110	0.385	1.735	4.50649	cDNA|nodulin, putative, expressed
LOC_Os10g12390	401	12.555	21.415	1.70569	cDNA|expressed protein
LOC_Os10g12400	837	14.95	24.195	1.61839	cDNA|nodulin, putative, expressed
LOC_Os10g12460	1305	0.605	1.575	2.60331	cDNA|retrotransposon protein, putative, unclassified, expressed
LOC_Os10g12480	1698	1.54	2.365	1.53571	cDNA|transposon protein, putative, CACTA, En/Spm sub-class, expressed
LOC_Os10g14011	952	4.09	6.74	1.64792	cDNA|expressed protein
LOC_Os10g14230	2214	2.17	3.455	1.59217	cDNA|transposon protein, putative, unclassified, expressed
LOC_Os10g14889	447	0.48	1.03	2.14583	cDNA|retrotransposon protein, putative, unclassified, expressed
LOC_Os10g14960	918	0.46	1.28	2.78261	cDNA|retrotransposon protein, putative, Ty3-gypsy subclass, expressed
LOC_Os10g16920	384	0.65	1.365	2.1	cDNA|retrotransposon protein, putative, Ty3-gypsy subclass
LOC_Os10g17650	1844	3.325	7.33	2.20451	cDNA|Os10bglu34 - beta-glucosidase homologue, similar to Os3bglu6, expressed
LOC_Os10g17930	1724	2.325	3.69	1.5871	cDNA|OsFBX381 - F-box domain containing protein, expressed
LOC_Os10g17940	1825	0.8	1.2	1.5	cDNA|OsFBX382 - F-box domain containing protein, expressed
LOC_Os10g18340	892	18.53	31.91	1.72207	cDNA|expressed protein
LOC_Os10g18370	1227	12.2	19.44	1.59344	cDNA|transcriptional regulator, putative, expressed
LOC_Os10g20090	2773.8	4.03	8.68	2.15385	cDNA|CSLH1 - cellulose synthase-like family H, expressed
LOC_Os10g20650	1688.47	1.26	2.235	1.77381	cDNA|glucan endo-1,3-beta-glucosidase-related, putative, expressed
LOC_Os10g21600	219	0.51	1.04	2.03922	cDNA|hypothetical protein
LOC_Os10g21800	1125	1.38	2.285	1.6558	cDNA|leucine-rich repeat family protein, putative, expressed
LOC_Os10g22980	2701.82	9.105	17.49	1.92092	cDNA|leucine rich repeat domain containing protein, putative, expressed
LOC_Os10g22990	1005	0.15	1.305	8.7	cDNA|phi-1-like phosphate-induced protein, putative, expressed
LOC_Os10g23820	1604	0.12	1.18	9.83333	cDNA|transferase family protein, putative, expressed
LOC_Os10g25290	965	8.71	16.48	1.89208	cDNA|ZIM domain containing protein, putative, expressed
LOC_Os10g25550	1485	0.35	1.51	4.31429	cDNA|tyrosine protein kinase domain containing protein, putative, expressed
LOC_Os10g25620	1599	0.41	1.015	2.47561	cDNA|no apical meristem protein, expressed
LOC_Os10g25800	636	1.465	3.05	2.08191	cDNA|expressed protein
LOC_Os10g25830	1466	0.585	1.865	3.18803	cDNA|mitochondrial carrier protein, putative, expressed
LOC_Os10g26060	1922	6147.44	9725.97	1.58212	cDNA|glutelin, putative, expressed
LOC_Os10g26670	1218	0.98	2.805	2.86224	cDNA|expressed protein
LOC_Os10g26940	1249	0.455	8.155	17.9231	cDNA|BURP domain containing protein, expressed
LOC_Os10g27330	1814	0.73	1.21	1.65753	cDNA|glycerol-3-phosphate acyltransferase, putative, expressed
LOC_Os10g27980	1548	1.225	3.07	2.50612	cDNA|transmembrane amino acid transporter protein, putative, expressed
LOC_Os10g28050	1378	20.285	44.75	2.20606	cDNA|chitinase 2, putative, expressed
LOC_Os10g28120	1180	3.115	18.605	5.97271	cDNA|glycosyl hydrolase, putative, expressed
LOC_Os10g28210	906	4.22	8.295	1.96564	cDNA|plant-specific domain TIGR01615 family protein, expressed
LOC_Os10g29020	939	0.615	1.09	1.77236	cDNA|ATBPM2, putative, expressed
LOC_Os10g29549	908	293.81	441.44	1.50247	cDNA|expressed protein
LOC_Os10g30150	823.01	8.68	18.78	2.16359	cDNA|universal stress protein domain containing protein, putative, expressed
LOC_Os10g30210	1901	6.62	9.95	1.50302	cDNA|expressed protein
LOC_Os10g30390	1676	0.645	10.26	15.907	cDNA|cytochrome P450, putative, expressed
LOC_Os10g30530	2560	0.55	1.435	2.60909	cDNA|lectin-like receptor kinase, putative, expressed
LOC_Os10g30560	1921	2.11	3.55	1.68246	cDNA|UDP-glucoronosyl and UDP-glucosyl transferase domain containing protein, expressed
LOC_Os10g31330	1266.83	325.92	636.17	1.95192	cDNA|retrotransposon protein, putative, unclassified, expressed
LOC_Os10g31460	797.26	0.14	4.635	33.1071	cDNA|retrotransposon protein, putative, unclassified, expressed
LOC_Os10g31540	899	0.855	2.01	2.35088	cDNA|glycine-rich cell wall structural protein 2 precursor, putative, expressed
LOC_Os10g31750	381	1.205	1.895	1.57261	cDNA|hypothetical protein
LOC_Os10g31780	786	1.975	5.63	2.85063	cDNA|oxidoreductase, short chain dehydrogenase/reductase family domain containing protein, expressed
LOC_Os10g32070	1587	2.265	5.185	2.28918	cDNA|GATA zinc finger domain containing protein, expressed
LOC_Os10g32700	1374	1.385	3.3	2.38267	cDNA|hypersensitive-induced response protein, putative, expressed
LOC_Os10g32720	799	270.12	595.665	2.20519	cDNA|AWPM-19-like membrane family protein, putative, expressed
LOC_Os10g32740	2160	0.79	1.435	1.81646	cDNA|zinc finger family protein, putative, expressed
LOC_Os10g32810	2445	9.1	20.985	2.30604	cDNA|beta-amylase, putative, expressed
LOC_Os10g33210	2252	1.855	3.445	1.85714	cDNA|peptide transporter PTR3-A, putative, expressed
LOC_Os10g33360	300	0.705	1.415	2.00709	cDNA|expressed protein
LOC_Os10g33540	2031	2.055	6.93	3.37226	cDNA|alcohol oxidase, putative, expressed
LOC_Os10g33550	534	1.675	6.67	3.98209	cDNA|alcohol oxidase-related, putative, expressed
LOC_Os10g33760	1511	8.96	17.915	1.99944	cDNA|No apical meristem protein, putative, expressed
LOC_Os10g33990	534	9.29	15.23	1.6394	cDNA|DUF584 domain containing protein, putative, expressed
LOC_Os10g34260	642	2.8	5.405	1.93036	cDNA|expressed protein
LOC_Os10g34409	880	0.71	1.28	1.80282	cDNA|transposon protein, putative, CACTA, En/Spm sub-class, expressed
LOC_Os10g34730	881	1.095	2.215	2.02283	cDNA|GEM, putative, expressed
LOC_Os10g34795	838	1.21	2.615	2.16116	cDNA|expressed protein
LOC_Os10g34910	836	0.54	2.165	4.00926	cDNA|secretory protein, putative, expressed
LOC_Os10g34960	924	0.315	1.055	3.34921	cDNA|ubiquitin family protein, putative, expressed
LOC_Os10g34990	474	0.75	1.29	1.72	cDNA|ubiquitin-carboxyl extension, putative, expressed
LOC_Os10g35040	1929	0.535	1.925	3.59813	cDNA|receptor kinase like protein, putative, expressed
LOC_Os10g35050	1243	169.945	280.75	1.65201	cDNA|aquaporin protein, putative, expressed
LOC_Os10g35150	1476.56	27.28	46.775	1.71463	cDNA|expressed protein
LOC_Os10g35180	3239	0.68	1.18	1.73529	cDNA|white-brown complex homolog protein 11, putative, expressed
LOC_Os10g35300	1440.09	3.29	5.57	1.69301	cDNA|dof zinc finger domain containing protein, putative, expressed
LOC_Os10g35950	1725	1.725	2.72	1.57681	cDNA|transferase family protein, putative, expressed
LOC_Os10g36180	1650	2.95	4.685	1.58814	cDNA|expressed protein
LOC_Os10g36420	1325	0.915	1.685	1.84153	cDNA|YABBY domain containing protein, putative, expressed
LOC_Os10g36580	426	8.76	13.475	1.53824	cDNA|UP-9A, putative, expressed
LOC_Os10g36830	2031	0.645	1.12	1.73643	cDNA|transmembrane and coiled-coil domain-containing protein 4, putative, expressed
LOC_Os10g37110	2080	2.465	4.22	1.71197	cDNA|transposon protein, putative, unclassified, expressed
LOC_Os10g37290	733	2.25	5.97	2.65333	cDNA|DEFL6 - Defensin and Defensin-like DEFL family, expressed
LOC_Os10g37400	594	1.245	3.02	2.4257	cDNA|DUF538 domain containing protein, putative, expressed
LOC_Os10g37500	1944	2.095	3.435	1.63962	cDNA|AAA-type ATPase family protein, putative, expressed
LOC_Os10g37850	2051.62	7.465	11.505	1.54119	cDNA|armadillo, putative, expressed
LOC_Os10g38160	917	2.385	8.5	3.56394	cDNA|glutathione S-transferase, putative, expressed
LOC_Os10g38206	363	9.43	14.35	1.52174	cDNA|NADPH-dependent oxidoreductase, putative, expressed
LOC_Os10g38340	1167	0.265	1.13	4.26415	cDNA|glutathione S-transferase GSTU6, putative, expressed
LOC_Os10g38360	988	2.02	7.04	3.48515	cDNA|glutathione S-transferase, putative, expressed
LOC_Os10g38470	1126	0.885	4.435	5.0113	cDNA|glutathione S-transferase, putative, expressed
LOC_Os10g38489	1082	3.72	9.815	2.63844	cDNA|glutathione S-transferase GSTU6, putative, expressed
LOC_Os10g38590	1026	3.355	5.27	1.57079	cDNA|glutathione S-transferase, N-terminal domain containing protein, expressed
LOC_Os10g38600	962	0.615	1.06	1.72358	cDNA|glutathione S-transferase GSTU6, putative, expressed
LOC_Os10g38630	1166.38	54.405	90.13	1.65665	cDNA|glutathione S-transferase, putative, expressed
LOC_Os10g39100	1358	2.76	4.155	1.50543	cDNA|uncharacterized Cys-rich domain containing protein, putative, expressed
LOC_Os10g39260	1512	0.69	1.14	1.65217	cDNA|aspartic proteinase nepenthesin, putative, expressed
LOC_Os10g39300	1467	0.805	1.795	2.22981	cDNA|aspartic proteinase nepenthesin, putative, expressed
LOC_Os10g39430	2891	0.765	2.915	3.81046	cDNA|expressed protein
LOC_Os10g39610	660	23.485	64.435	2.74367	cDNA|expressed protein
LOC_Os10g39640	1653	1.285	2.4	1.8677	cDNA|expansin precursor, putative, expressed
LOC_Os10g39744	579	0.735	1.27	1.72789	cDNA|PE-PGRS family protein, putative, expressed
LOC_Os10g39770	3017	0.545	1.93	3.54128	cDNA|zinc finger, C3HC4 type, domain containing protein, expressed
LOC_Os10g39870	1164	3.28	5.22	1.59146	cDNA|ATG1, putative, expressed
LOC_Os10g40040	1231	4.795	9.86	2.05631	cDNA|expressed protein
LOC_Os10g40090	1180	0.125	5.9	47.2	cDNA|expansin precursor, putative, expressed
LOC_Os10g40360	2075	4.765	9.055	1.90031	cDNA|proline oxidase, mitochondrial precursor, putative, expressed
LOC_Os10g40390	2052	1.535	2.67	1.73941	cDNA|scarecrow, putative, expressed
LOC_Os10g40614	931	1.975	3.655	1.85063	cDNA|LTPL147 - Protease inhibitor/seed storage/LTP family protein precursor, expressed
LOC_Os10g40950	1022	0.38	1.51	3.97368	cDNA|polyol transporter 5, putative, expressed
LOC_Os10g41130	934	1.155	2.035	1.7619	cDNA|AP2 domain containing protein, expressed
LOC_Os10g41160	1376	84.015	163.455	1.94555	cDNA|expressed protein
LOC_Os10g41310	2930	12.34	18.685	1.51418	cDNA|DUF630/DUF632 domains containing protein, putative, expressed
LOC_Os10g41480	1619	3.885	6.02	1.54955	cDNA|phospho-2-dehydro-3-deoxyheptonate aldolase, chloroplast precursor, putative, expressed
LOC_Os10g41580	1643	5.52	9.6	1.73913	cDNA|protein binding protein, putative, expressed
LOC_Os10g41640	423	1.46	2.2	1.50685	cDNA|transcription factor HBP-1b, putative, expressed
LOC_Os10g41999	918	5.525	10.78	1.95113	cDNA|RALFL27 - Rapid ALkalinization Factor RALF family protein precursor, expressed
LOC_Os10g42020	596	0.86	1.565	1.81977	cDNA|RALFL29 - Rapid ALkalinization Factor RALF family protein precursor, expressed
LOC_Os10g42850	1068	6.81	10.775	1.58223	cDNA|WRKY2, expressed
LOC_Os11g02240	2121	0.715	3.13	4.37762	cDNA|CAMK_KIN1/SNF1/Nim1_like.4 - CAMK includes calcium/calmodulin depedent protein kinases, expressed
LOC_Os11g02290	873	1.22	2.065	1.69262	cDNA|expressed protein
LOC_Os11g02300	3534.93	3.385	5.535	1.63516	cDNA|CPuORF36 - conserved peptide uORF-containing transcript, expressed
LOC_Os11g02305	1869	7.44	13.935	1.87298	cDNA|expressed protein
LOC_Os11g02389	799	105.245	383.61	3.64492	cDNA|protease inhibitor/seed storage/LTP family, putative, expressed
LOC_Os11g02610	2165	10.23	20.425	1.99658	cDNA|BTBN20 - Bric-a-Brac, Tramtrack, Broad Complex BTB domain with non-phototropic hypocotyl 3 NPH3 and coiled-coil domains, expressed
LOC_Os11g02840	636	1.81	3.32	1.83425	cDNA|protein kinase, putative, expressed
LOC_Os11g03110	2924	1.02	1.595	1.56373	cDNA|GRAS family transcription factor domain containing protein, expressed
LOC_Os11g03450	459	0.675	1.24	1.83704	cDNA|expressed protein
LOC_Os11g03730	2642.03	19.65	31.18	1.58677	cDNA|alpha-N-arabinofuranosidase A, putative, expressed
LOC_Os11g04070	1121	38.94	64.68	1.66102	cDNA|60S acidic ribosomal protein P0, putative, expressed
LOC_Os11g04320	863	1.64	2.455	1.49695	cDNA|phosphoglycerate mutase, putative, expressed
LOC_Os11g04710	1825	0.425	1.1	2.58824	cDNA|cytochrome P450, putative, expressed
LOC_Os11g04970	219	0.505	1.535	3.0396	cDNA|expressed protein
LOC_Os11g05270	270	0.595	1	1.68067	cDNA|hypothetical protein
LOC_Os11g05400	2288	2.63	7.35	2.79468	cDNA|Ser/Thr protein phosphatase family protein, putative, expressed
LOC_Os11g05494	543	0.365	1.105	3.0274	cDNA|expressed protein
LOC_Os11g05690	1870.27	0.735	1.315	1.78912	cDNA|amino acid permease family protein, putative, expressed
LOC_Os11g06580	1572	0.905	1.4	1.54696	cDNA|OsFBX397 - F-box domain containing protein, expressed
LOC_Os11g07200	3682.8	0.715	1.245	1.74126	cDNA|receptor protein kinase CLAVATA1 precursor, putative, expressed
LOC_Os11g07460	1443	0.855	1.295	1.51462	cDNA|TCP family transcription factor, putative, expressed
LOC_Os11g07580	777	4.235	7.58	1.78985	cDNA|expressed protein
LOC_Os11g07600	2195	3.62	6.81	1.88122	cDNA|ABC-2 type transporter domain containing protein, expressed
LOC_Os11g07680	727	1.735	4.95	2.85303	cDNA|dirigent, putative, expressed
LOC_Os11g07911	701	6.95	12.675	1.82374	cDNA|expressed protein
LOC_Os11g08750	1452	0.78	1.31	1.67949	cDNA|pectinesterase, putative, expressed
LOC_Os11g09040	1218	0.625	1.065	1.704	cDNA|expressed protein
LOC_Os11g09180	1526	3.075	6.79	2.20813	cDNA|expressed protein
LOC_Os11g09200	1068	3.405	5.12	1.50367	cDNA|expressed protein
LOC_Os11g09280	1966.16	1418.26	2238.97	1.57868	cDNA|OsPDIL1-1 protein disulfide isomerase PDIL1-1, expressed
LOC_Os11g10110	1456	0.685	1.06	1.54745	cDNA|expressed protein
LOC_Os11g10520	1640.36	6.425	11.42	1.77743	cDNA|dehydrogenase, putative, expressed
LOC_Os11g10590	267	43.655	176.09	4.03367	cDNA|expressed protein
LOC_Os11g11490	4172	0.725	2.555	3.52414	cDNA|TKL_IRAK_CR4L.7 - The CR4L subfamily has homology with Crinkly4, expressed
LOC_Os11g12410	2110	2.055	3.985	1.93917	cDNA|serpin domain containing protein, putative, expressed
LOC_Os11g12530	3711	0.735	1.805	2.45578	cDNA|receptor-like protein kinase 5 precursor, putative, expressed
LOC_Os11g12710	1707	0.325	1.4	4.30769	cDNA|retrotransposon protein, putative, unclassified, expressed
LOC_Os11g12810	3803	3.23	9.275	2.87152	cDNA|sucrose-phosphate synthase, putative, expressed
LOC_Os11g13490	954	0.555	1.38	2.48649	cDNA|expressed protein
LOC_Os11g14140	1654	33.225	59.83	1.80075	cDNA|OsFBK25 - F-box domain and kelch repeat containing protein, expressed
LOC_Os11g14900	1461	1.07	2.905	2.71495	cDNA|thiol protease SEN102 precursor, putative, expressed
LOC_Os11g15040	1459.4	2.075	4.455	2.14699	cDNA|S-adenosyl-L-methionine:benzoic acid/salicylic acid carboxyl methyltransferase, putative, expressed
LOC_Os11g17954	1661	0.825	1.81	2.19394	cDNA|transposon protein, putative, Pong sub-class, expressed
LOC_Os11g24070	1011	44.165	130.55	2.95596	cDNA|LTPL10 - Protease inhibitor/seed storage/LTP family protein precursor, expressed
LOC_Os11g24630	903	2.88	4.375	1.5191	cDNA|magnesium-dependent phosphatase 1, putative, expressed
LOC_Os11g24790	1660	22.265	35	1.57197	cDNA|retrotransposon protein, putative, unclassified, expressed
LOC_Os11g24890	591	0.415	1.95	4.6988	cDNA|expressed protein
LOC_Os11g25260	1848	2.235	3.355	1.50112	cDNA|nucleoside-triphosphatase, putative, expressed
LOC_Os11g25540	264	1.33	2.64	1.98496	cDNA|expressed protein
LOC_Os11g25780	1248	5.755	15.6	2.71069	cDNA|PB1 domain containing protein, expressed
LOC_Os11g25860	3059	2.245	5.745	2.55902	cDNA|protein Kinase, putative, expressed
LOC_Os11g26030	1564	10.24	23.66	2.31055	cDNA|GTPase of unknown function domain containing protein, putative, expressed
LOC_Os11g26150	1742	1.41	3.19	2.26241	cDNA|expressed protein
LOC_Os11g26350	615	1.1	2.44	2.21818	cDNA|expressed protein
LOC_Os11g26570	1405	38.38	193.88	5.05159	cDNA|dehydrin, putative, expressed
LOC_Os11g26600	360	0.57	1.16	2.03509	cDNA|MEGL3 - Maternally expressed gene MEG family protein precursor, putative, expressed
LOC_Os11g26750	952	0.98	2.155	2.19898	cDNA|dehydrin, putative, expressed
LOC_Os11g26760	795	2.025	3.24	1.6	cDNA|dehydrin, putative, expressed
LOC_Os11g26780	1035	6.05	12.975	2.14463	cDNA|dehydrin, putative, expressed
LOC_Os11g26790	1207	58.585	183.44	3.13118	cDNA|dehydrin, putative, expressed
LOC_Os11g28530	2967	2.225	3.66	1.64494	cDNA|terpene synthase, putative, expressed
LOC_Os11g29050	2289	1.435	3.675	2.56098	cDNA|NBS-LRR type disease resistance protein, putative, expressed
LOC_Os11g29290	1671	0.175	2.035	11.6286	cDNA|cytochrome P450, putative, expressed
LOC_Os11g29670	899	0.48	1.24	2.58333	cDNA|expressed protein
LOC_Os11g29870	1339	1.635	4.205	2.57187	cDNA|WRKY72, expressed
LOC_Os11g31090	1753	1.535	3.155	2.05537	cDNA|transferase family protein, putative, expressed
LOC_Os11g31540	1000	20.43	34.67	1.69701	cDNA|BRASSINOSTEROID INSENSITIVE 1-associated receptor kinase 1 precursor, putative, expressed
LOC_Os11g31590	1428	2.155	5.61	2.60325	cDNA|armadillo, putative, expressed
LOC_Os11g31715	1375	0.28	1.15	4.10714	cDNA|expressed protein
LOC_Os11g32090	588	0.535	1.03	1.92523	cDNA|geranylgeranyl transferase type-2 subunit beta, putative, expressed
LOC_Os11g32400	309	2.365	3.78	1.59831	cDNA|expressed protein
LOC_Os11g32890	824	7.51	15.935	2.12184	cDNA|expressed protein
LOC_Os11g34390	1527	18.03	54.32	3.01276	cDNA|glycosyltransferase, putative, expressed
LOC_Os11g34624	1791	0.42	1.09	2.59524	cDNA|TKL_IRAK_DUF26-lc.29 - DUF26 kinases have homology to DUF26 containing loci, expressed
LOC_Os11g34960	174	1.01	2.39	2.36634	cDNA|expressed protein
LOC_Os11g35240	1002	0.72	1.185	1.64583	cDNA|transposon protein, putative, unclassified, expressed
LOC_Os11g35250	609	2.17	3.96	1.82488	cDNA|retrotransposon protein, putative, Ty3-gypsy subclass, expressed
LOC_Os11g35300	888	0.22	1.98	9	cDNA|expressed protein
LOC_Os11g35630	2649	1.19	1.79	1.5042	cDNA|retrotransposon protein, putative, unclassified, expressed
LOC_Os11g36840	825	1.465	2.375	1.62116	cDNA|expressed protein
LOC_Os11g37270	1727	756.23	2469.64	3.26573	cDNA|AMBP1 - Antimicrobial peptide MBP-1 family protein precursor, expressed
LOC_Os11g37700	4824	2.34	5.13	2.19231	cDNA|pleiotropic drug resistance protein, putative, expressed
LOC_Os11g37900	1902	11.68	21.56	1.84589	cDNA|3-ketoacyl-CoA synthase, putative, expressed
LOC_Os11g37950	930	110.94	324.695	2.92676	cDNA|WIP3 - Wound-induced protein precursor, expressed
LOC_Os11g37960	737	68.785	204.245	2.96932	cDNA|WIP4 - Wound-induced protein precursor, expressed
LOC_Os11g39190	3434.01	0.78	1.59	2.03846	cDNA|NB-ARC domain containing protein, putative, expressed
LOC_Os11g39640	2007	4.69	8.865	1.89019	cDNA|zinc finger, C3HC4 type domain containing protein, expressed
LOC_Os11g40530	530	205.345	359.34	1.74993	cDNA|LTPL162 - Protease inhibitor/seed storage/LTP family protein precursor, expressed
LOC_Os11g41100	3318	0.705	2.005	2.84397	cDNA|expressed protein
LOC_Os11g41500	471	0.425	1.18	2.77647	cDNA|NC domain-containing protein, putative, expressed
LOC_Os11g41860	1261.74	3.585	6.21	1.73222	cDNA|OsFBX429 - F-box domain containing protein, expressed
LOC_Os11g41870	1717	0.3	1.415	4.71667	cDNA|transporter family protein, putative, expressed
LOC_Os11g42060	2214	1.99	3.085	1.55025	cDNA|Leucine Rich Repeat family protein, expressed
LOC_Os11g42170	711	3.215	6.665	2.07309	cDNA|expressed protein
LOC_Os11g42200	2234	0.99	7.18	7.25253	cDNA|laccase precursor protein, putative, expressed
LOC_Os11g42960	1213	0.625	1.58	2.528	cDNA|integral membrane protein TIGR01569 containing protein, expressed
LOC_Os11g43520	615	1.76	9.235	5.24716	cDNA|OsGrx_C17 - glutaredoxin subgroup III, expressed
LOC_Os11g43530	553	0.445	2.54	5.70787	cDNA|OsGrx_C13 - glutaredoxin subgroup III, expressed
LOC_Os11g43760	1923	4.75	7.75	1.63158	cDNA|lipase class 3 family protein, putative, expressed
LOC_Os11g44590	699	0.835	1.345	1.61078	cDNA|retrotransposon protein, putative, Ty3-gypsy subclass, expressed
LOC_Os11g44810	961.96	73.835	232.72	3.15189	cDNA|auxin-repressed protein, putative, expressed
LOC_Os11g44920	2011	0.585	1.255	2.1453	cDNA|expressed protein
LOC_Os11g44950	2839	0.395	2.445	6.18987	cDNA|glycosyl hydrolase family 3 protein, putative, expressed
LOC_Os11g44960	3270	0.145	1.52	10.4828	cDNA|NBS-LRR disease resistance protein, putative, expressed
LOC_Os11g45040	543	0.18	1.105	6.13889	cDNA|expressed protein
LOC_Os11g45050	3102	0.145	1.115	7.68966	cDNA|NBS-LRR disease resistance protein, putative, expressed
LOC_Os11g45180	3096	0.025	1.235	49.4	cDNA|NBS-LRR disease resistance protein, putative, expressed
LOC_Os11g45430	357	0.435	1.16	2.66667	cDNA|transposon protein, putative, unclassified
LOC_Os11g45740	1402	6.975	12.425	1.78136	cDNA|MYB family transcription factor, putative, expressed
LOC_Os11g45820	1239	1.035	1.67	1.61353	cDNA|expressed protein
LOC_Os11g47039	759	0.96	1.81	1.88542	cDNA|expressed protein
LOC_Os11g47442	189	0.425	1.375	3.23529	cDNA|retrotransposon protein, putative, unclassified
LOC_Os11g47460	1193.41	1.89	2.995	1.58466	cDNA|MYB family transcription factor, putative, expressed
LOC_Os11g47500	915	7.205	49.77	6.9077	cDNA|glycosyl hydrolase, putative, expressed
LOC_Os11g47520	1179	91.66	206.96	2.25791	cDNA|glycosyl hydrolase, putative, expressed
LOC_Os11g47550	1178	0.17	1.1	6.47059	cDNA|glycosyl hydrolase, putative, expressed
LOC_Os11g47570	1187	0.62	1.61	2.59677	cDNA|glycosyl hydrolase, putative, expressed
LOC_Os11g47580	1258	0.045	1.155	25.6667	cDNA|glycosyl hydrolase, putative, expressed
LOC_Os11g47600	1293	0.7	3.675	5.25	cDNA|glycosyl hydrolase, putative, expressed
LOC_Os11g47680	835	0.81	2.535	3.12963	cDNA|thaumatin family domain containing protein, expressed
LOC_Os11g47870	2476	1.95	3.445	1.76667	cDNA|GRAS family transcription factor domain containing protein, expressed
LOC_Os12g01030	999	3.23	6.675	2.06656	cDNA|monoglyceride lipase, putative, expressed
LOC_Os12g01080	441	2.98	4.75	1.59396	cDNA|CCT motif family protein, expressed
LOC_Os12g01970	849	0.585	2.185	3.73504	cDNA|F-box family protein, putative, expressed
LOC_Os12g02140	303	0.175	2.115	12.0857	cDNA|hypothetical protein
LOC_Os12g02200	2159	3.215	4.965	1.54432	cDNA|CAMK_KIN1/SNF1/Nim1_like.6 - CAMK includes calcium/calmodulin depedent protein kinases, expressed
LOC_Os12g02210	684	0.435	2.9	6.66667	cDNA|RING finger protein, putative, expressed
LOC_Os12g02250	3203	8.895	14.51	1.63125	cDNA|STE_PAK_Ste20_Slob_Wnk.3 - STE kinases include homologs to sterile 7, sterile 11 and sterile 20 from yeast, expressed
LOC_Os12g02320	351	313.68	850.09	2.71005	cDNA|LTPL12 - Protease inhibitor/seed storage/LTP family protein precursor, expressed
LOC_Os12g02330	1036	21.84	35.035	1.60417	cDNA|LTPL13 - Protease inhibitor/seed storage/LTP family protein precursor, expressed
LOC_Os12g02500	1089	2.16	4.685	2.16898	cDNA|esterase, putative, expressed
LOC_Os12g02530	1996	4.585	8.775	1.91385	cDNA|BTBN22 - Bric-a-Brac, Tramtrack, Broad Complex BTB domain with non-phototropic hypocotyl 3 NPH3 and coiled-coil domains, expressed
LOC_Os12g03370	1304	4.06	7.785	1.91749	cDNA|harpin-induced protein 1 domain containing protein, expressed
LOC_Os12g03470	2698.24	38.215	72.12	1.88722	cDNA|alpha-N-arabinofuranosidase A, putative, expressed
LOC_Os12g03790	2109	1.085	3.18	2.93088	cDNA|rhamnogalacturonate lyase, putative, expressed
LOC_Os12g04490	1038	0.505	1.215	2.40594	cDNA|expressed protein
LOC_Os12g05180	1971	1.89	3.77	1.99471	cDNA|avr9/Cf-9 rapidly elicited protein, putative, expressed
LOC_Os12g05210	823	14.44	32.605	2.25796	cDNA|expressed protein
LOC_Os12g05330	1524	1.74	2.825	1.62356	cDNA|protein of unknown function containing protein, expressed
LOC_Os12g05540	1803	2.6	4.545	1.74808	cDNA|Ser/Thr protein phosphatase family protein, putative, expressed
LOC_Os12g05980	849	9.035	19.595	2.16879	cDNA|DUF584 domain containing protein, putative, expressed
LOC_Os12g06280	627	0.705	1.115	1.58156	cDNA|expressed protein
LOC_Os12g06780	1152	0.495	1.05	2.12121	cDNA|expressed protein
LOC_Os12g06820	2159	0.26	1.075	4.13462	cDNA|PE repeat family protein, putative, expressed
LOC_Os12g07120	1152	10.19	20.78	2.03925	cDNA|GATA zinc finger domain containing protein, expressed
LOC_Os12g07180	1691	0.91	4.045	4.44505	cDNA|transposon protein, putative, Pong sub-class, expressed
LOC_Os12g07210	1970	3.855	5.77	1.49676	cDNA|expressed protein
LOC_Os12g07310	989	3.105	10.05	3.23671	cDNA|citrate-binding protein precursor, putative, expressed
LOC_Os12g07480	2045	0.965	1.71	1.77202	cDNA|TCP family transcription factor, putative, expressed
LOC_Os12g07550	848	3.01	5.585	1.85548	cDNA|expressed protein
LOC_Os12g08760	1749	114.035	192.56	1.6886	cDNA|carboxyvinyl-carboxyphosphonate phosphorylmutase, putative, expressed
LOC_Os12g08790	1196	1.715	2.74	1.59767	cDNA|TPR domain protein, putative, expressed
LOC_Os12g08930	552	0.535	2.185	4.08411	cDNA|expressed protein
LOC_Os12g09140	375	0.675	1.64	2.42963	cDNA|expressed protein
LOC_Os12g10140	753	0.905	2.22	2.45304	cDNA|O-methyltransferase, putative, expressed
LOC_Os12g10280	1511	0.78	1.3	1.66667	cDNA|aquaporin protein, putative, expressed
LOC_Os12g11620	210	18.885	32.225	1.70638	cDNA|expressed protein
LOC_Os12g11980	207	17.3	28.08	1.62312	cDNA|expressed protein
LOC_Os12g11990	546	25.275	43.805	1.73314	cDNA|expressed protein
LOC_Os12g12090	604	14.815	23.155	1.56294	cDNA|expressed protein
LOC_Os12g12934	2290	0.455	1.665	3.65934	cDNA|peptide transporter PTR3-A, putative, expressed
LOC_Os12g13300	2939	0.5	1.095	2.19	cDNA|expressed protein
LOC_Os12g13640	2230	0.97	2.405	2.47938	cDNA|glycosyltransferase, putative, expressed
LOC_Os12g13800	789	1.235	2.49	2.01619	cDNA|O-methyltransferase, putative, expressed
LOC_Os12g15440	432	0.7	1.425	2.03571	cDNA|transposon protein, putative, unclassified, expressed
LOC_Os12g15520	1628.83	8.02	12.585	1.5692	cDNA|expressed protein
LOC_Os12g15530	2818	0.75	11.135	14.8467	cDNA|retrotransposon protein, putative, unclassified, expressed
LOC_Os12g15680	2018	0.675	8.185	12.1259	cDNA|laccase precursor protein, putative, expressed
LOC_Os12g16720	2172	2.73	6.455	2.36447	cDNA|cytochrome P450 71A1, putative, expressed
LOC_Os12g16880	696	1.84	17.285	9.39402	cDNA|PROLM27 - Prolamin precursor, expressed
LOC_Os12g16890	730	1854.91	5175.02	2.78989	cDNA|PROLM28 - Prolamin precursor, expressed
LOC_Os12g17160	1948	2.25	3.835	1.70444	cDNA|flavonol sulfotransferase, putative, expressed
LOC_Os12g17880	2972	0.645	1.085	1.68217	cDNA|armadillo/beta-catenin repeat protein-related, putative, expressed
LOC_Os12g18960	2462.69	2.385	6.79	2.84696	cDNA|integral membrane protein DUF6 containing protein, expressed
LOC_Os12g19100	447	0.335	1.475	4.40299	cDNA|transposon protein, putative, unclassified, expressed
LOC_Os12g21734	2231	0.64	1.07	1.67188	cDNA|expressed protein
LOC_Os12g21880	374	0.41	1.24	3.02439	cDNA|OsMADS74 - MADS-box family gene with M-alpha type-box, expressed
LOC_Os12g23210	387	0.67	1.34	2	cDNA|expressed protein
LOC_Os12g23630	288	0.105	1.27	12.0952	cDNA|ATP synthase subunit alpha, mitochondrial, putative, expressed
LOC_Os12g24020	1473.94	3.745	21.265	5.67824	cDNA|rhodanese-like domain containing protein, putative, expressed
LOC_Os12g24040	2275	1.075	1.875	1.74419	cDNA|glycosyl hydrolase family 9 protein, expressed
[truncated: 86 more rows]
